# Supplementary material for: Vagus Nerve Stimulation in Early Stage of Acute Myocardial Infarction Prevent Ventricular Arrhythmias and Cardiac Remodeling
Source: Front Cardiovasc Med. 2021 Apr 26;8:648910. doi: 10.3389/fcvm.2021.648910 (PMC8107219; doi:10.3389/fcvm.2021.648910)
Supplement: Supplementary file 1 [file Table_1.XLS]

## Sheet: g2_VS_g1_p005_fc1.5.txt
Probe_Set_ID	pvalues	foldchange	Case_10_NS	Case_5_NS	Case_6_NS	Case_10_call	Case_5_call	Case_6_call	N_12_NS	N_3_NS	N_7_NS	N_12_call	N_3_call	N_7_call	Probe_Set_ID.1	Gene_Symbol	Entrez_Gene	Gene_Ontology_Biological_Process	Gene_Ontology_Cellular_Component	Gene_Ontology_Molecular_Function	Alignments	AGI	Annotation_Date	Annotation_Description	Annotation_Notes	Annotation_Transcript_Cluster	Archival_UniGene_Cluster	Chromosomal_Location	Chromosome_End_IndexAvadis	Chromosome_NumberAvadis	Chromosome_Percentage_IdentityAvadis	Chromosome_Start_IndexAvadis	Chromosome_StrandAvadis	EC	Ensembl	FlyBase	Gene_Title	GeneChip_Array	Genome_Version	GOAvadis	InterPro	MGI_Name	OMIM	Pathway	QTL	RefSeq_Protein_ID	RefSeq_Transcript_ID	Representative_Public_ID	RGD_Name
CfaAffx.12162.1.S1_s_at	0.0270894	0.620647	11.2361	11.1858	11.2257	P	P	P	11.9038	11.6864	12.0938	P	P	P	CfaAffx.12162.1.S1_s_at	ADM	403817	0001570 // vasculogenesis // inferred from electronic annotation///0001843 // neural tube closure // inferred from electronic annotation///0002031 // G-protein coupled receptor internalization // inferred from electronic annotation///0006171 // cAMP biosy	0005576 // extracellular region // inferred from electronic annotation///0005615 // extracellular space // inferred from electronic annotation///0005737 // cytoplasm // inferred from electronic annotation	0005179 // hormone activity // inferred from electronic annotation///0005515 // protein binding // inferred from electronic annotation	chr21:36660318-36662594 (+) // 100.0 //	NA	2013-10-23	This probe set was annotated using the Matching Probes based pipeline to a Entrez Gene identifier using 5 transcripts. // false // Matching Probes // A	NA	AB191461(11),AF045773(11),ENSCAFT00000012064(11),NM_001003183(11),U96127(11)	NA	NA	36662594	chr21	100	36660318	+	NA	ENSCAFG00000007539	NA	adrenomedullin	Canine_2 Genome Array	May 2005 (Broad Institute of MIT and Harvard 2.0)	GO:0001570|GO:0001843|GO:0002031|GO:0006171|GO:0007507|GO:0008284|GO:0030819|GO:0031623|GO:0043116|GO:0045766|GO:0045906|GO:0048589|GO:0060670|GO:0060712|GO:0097084|GO:2001214|GO:0005576|GO:0005615|GO:0005737|GO:0005179|GO:0005515	IPR021116 // Procalcitonin/adrenomedullin // 2.2E-47	NA	NA	NA	NA	NP_001003183	NM_001003183	pmrna12062	NA
Cfa.16248.1.S1_at	0.0167135	0.544217	9.82027	9.27877	9.64307	P	P	P	10.6873	10.165	10.5263	P	P	P	Cfa.16248.1.S1_at	CCND1	449028	0000079 // regulation of cyclin-dependent protein serine/threonine kinase activity // inferred from electronic annotation///0000082 // G1/S transition of mitotic cell cycle // inferred from sequence or structural similarity///0000320 // re-entry into mito	0000307 // cyclin-dependent protein kinase holoenzyme complex // inferred from electronic annotation///0000307 // cyclin-dependent protein kinase holoenzyme complex // inferred from sequence or structural similarity///0005622 // intracellular // inferred	0004672 // protein kinase activity // inferred from electronic annotation///0005515 // protein binding // inferred from electronic annotation///0016301 // kinase activity // inferred from electronic annotation///0016538 // cyclin-dependent protein serine/	chr18:51527953-51535734 (-) // 70.71 //	NA	2013-10-23	This probe set was annotated using the Matching Probes based pipeline to a Entrez Gene identifier using 2 transcripts. // false // Matching Probes // A	NA	AY620434(11),NM_001005757(11)	Cfa.16248	NA	51535734	chr18	70.71	51527953	-	NA	ENSCAFG00000010700	NA	cyclin D1	Canine_2 Genome Array	May 2005 (Broad Institute of MIT and Harvard 2.0)	GO:0000079|GO:0000082|GO:0000320|GO:0001934|GO:0001934|GO:0006468|GO:0006974|GO:0006974|GO:0007049|GO:0007595|GO:0016055|GO:0030178|GO:0030857|GO:0030968|GO:0031571|GO:0031571|GO:0033598|GO:0033601|GO:0042493|GO:0045444|GO:0045737|GO:0045737|GO:0051301|GO	IPR004367 // Cyclin, C-terminal domain // 2.2E-25///IPR006671 // Cyclin, N-terminal // 6.3E-33	NA	NA	NA	NA	NP_001005757	NM_001005757	NM_001005757.1	NA
Cfa.3609.1.S1_s_at	0.0194503	0.595019	7.31317	6.95778	6.99486	P	M	P	8.07806	7.55893	7.85637	P	P	P	Cfa.3609.1.S1_s_at	MX2	403744	0006184 // GTP catabolic process // inferred from electronic annotation///0009615 // response to virus // inferred from electronic annotation///0009615 // response to virus // inferred from direct assay///0045087 // innate immune response // inferred from	0005634 // nucleus // inferred from electronic annotation///0005643 // nuclear pore // inferred from electronic annotation///0005737 // cytoplasm // inferred from electronic annotation///0005737 // cytoplasm // inferred from direct assay	0000166 // nucleotide binding // inferred from electronic annotation///0003924 // GTPase activity // inferred from electronic annotation///0005525 // GTP binding // inferred from electronic annotation	chr31:38186623-38209637 (+) // 93.64 //	NA	2013-10-23	This probe set was annotated using the Matching Probes based pipeline to a Entrez Gene identifier using 3 transcripts. // false // Matching Probes // A	NA	AF239824(11),ENSCAFT00000016149(11),NM_001003133(11)	Cfa.3609	NA	38209637	chr31	93.64	38186623	+	NA	ENSCAFG00000010167	NA	myxovirus (influenza virus) resistance 2 (mouse)	Canine_2 Genome Array	May 2005 (Broad Institute of MIT and Harvard 2.0)	GO:0006184|GO:0009615|GO:0009615|GO:0045087|GO:0046822|GO:0051607|GO:0051726|GO:0005634|GO:0005643|GO:0005737|GO:0005737|GO:0000166|GO:0003924|GO:0005525	IPR000375 // Dynamin central domain // 2.1E-94///IPR001401 // Dynamin, GTPase domain // 2.2E-53///IPR003130 // Dynamin GTPase effector // 8.5E-25	NA	NA	NA	NA	NP_001003133	NM_001003133	NM_001003133.1	NA
Cfa.3776.1.S1_s_at	0.0450087	0.355284	5.53035	5.32922	6.62709	A	A	A	6.70432	7.56152	7.83458	P	P	P	Cfa.3776.1.S1_s_at	FGF7	403915	0008284 // positive regulation of cell proliferation // inferred from electronic annotation///0008543 // fibroblast growth factor receptor signaling pathway // inferred from electronic annotation///0010463 // mesenchymal cell proliferation // inferred fro	0005576 // extracellular region // inferred from electronic annotation///0005794 // Golgi apparatus // inferred from electronic annotation	0005102 // receptor binding // inferred from electronic annotation///0005104 // fibroblast growth factor receptor binding // inferred from electronic annotation///0005515 // protein binding // inferred from electronic annotation///0008083 // growth factor	chr30:18547175-18598380 (+) // 99.87 //	NA	2013-10-23	This probe set was annotated using the Matching Probes based pipeline to a Entrez Gene identifier using 3 transcripts. // false // Matching Probes // A	GENSCAN00000046573 // ensembl // 7 // Cross Hyb Matching Probes	ENSCAFT00000023682(11),NM_001003237(11),U80800(11)	Cfa.3776	NA	18598380	chr30	99.87	18547175	+	NA	ENSCAFG00000014923	NA	fibroblast growth factor 7	Canine_2 Genome Array	May 2005 (Broad Institute of MIT and Harvard 2.0)	GO:0008284|GO:0008543|GO:0010463|GO:0010838|GO:0031069|GO:0031532|GO:0034394|GO:0050679|GO:0050731|GO:0050918|GO:0051549|GO:0051781|GO:0060445|GO:0060501|GO:0060665|GO:0061033|GO:0005576|GO:0005794|GO:0005102|GO:0005104|GO:0005515|GO:0008083|GO:0008201|GO	IPR002348 // Interleukin 1/heparin-binding growth factor // 3.1E-49	NA	NA	NA	NA	NP_001003237	NM_001003237	NM_001003237.1	NA
Cfa.15798.1.S1_s_at	0.0186448	0.617791	7.16531	6.89978	7.37923	A	A	M	8.01564	7.7989	7.73897	M	M	P	Cfa.15798.1.S1_s_at	FUT8	448804	0006486 // protein glycosylation // inferred from electronic annotation///0007179 // transforming growth factor beta receptor signaling pathway // inferred from electronic annotation///0007229 // integrin-mediated signaling pathway // inferred from electr	0005794 // Golgi apparatus // inferred from electronic annotation///0016020 // membrane // inferred from electronic annotation///0016021 // integral to membrane // inferred from electronic annotation///0032580 // Golgi cisterna membrane // inferred from e	0008424 // glycoprotein 6-alpha-L-fucosyltransferase activity // inferred from electronic annotation///0016740 // transferase activity // inferred from electronic annotation///0016757 // transferase activity, transferring glycosyl groups // inferred from	chr8:42813444-43001697 (+) // 99.9 //	NA	2013-10-23	This probe set was annotated using the Matching Probes based pipeline to a Entrez Gene identifier using 2 transcripts. // false // Matching Probes // A	NA	ENSCAFT00000025758(11),NM_001005262(11)	Cfa.15798	NA	43001697	chr8	99.9	42813444	+	EC:2.4.1.68	ENSCAFG00000016231	NA	fucosyltransferase 8 (alpha (1,6) fucosyltransferase)	Canine_2 Genome Array	May 2005 (Broad Institute of MIT and Harvard 2.0)	GO:0006486|GO:0007179|GO:0007229|GO:0007585|GO:0016477|GO:0033578|GO:0036071|GO:0043112|GO:0005794|GO:0016020|GO:0016021|GO:0032580|GO:0008424|GO:0016740|GO:0016757|GO:0017124|GO:0046921	IPR001452 // Src homology-3 domain // 1.7E-9	NA	NA	NA	NA	NP_001005262	NM_001005262	NM_001005262.1	NA
Cfa.173.1.A1_s_at	0.0450091	0.35419	6.65962	7.46972	7.24669	P	P	M	8.23954	8.0928	9.32066	P	P	P	Cfa.173.1.A1_s_at	FCGR1A	403462	NA	NA	NA	chr17:62172784-62181757 (+) // 98.29 //	NA	2013-10-23	This probe set was annotated using the Matching Probes based pipeline to a Entrez Gene identifier using 2 transcripts. // false // Matching Probes // A	GENSCAN00000043356 // ensembl // 8 // Cross Hyb Matching Probes///ENSCAFT00000018253 // ensembl // 8 // Cross Hyb Matching Probes	AB101519(9),NM_001002976(9)	Cfa.173	NA	62181757	chr17	98.29	62172784	+	NA	NA	NA	Fc fragment of IgG, high affinity Ia, receptor (CD64)	Canine_2 Genome Array	May 2005 (Broad Institute of MIT and Harvard 2.0)	NA	NA	NA	NA	NA	NA	NP_001002976	NM_001002976	CO685928	NA
CfaAffx.14173.1.S1_s_at	0.00579662	0.426383	7.82141	7.38562	7.94829	P	P	P	8.744	8.87088	9.24085	P	P	P	CfaAffx.14173.1.S1_s_at	CTSC	403458	0006508 // proteolysis // inferred from electronic annotation	0005764 // lysosome // inferred from electronic annotation	0008233 // peptidase activity // inferred from electronic annotation///0008234 // cysteine-type peptidase activity // inferred from electronic annotation///0016787 // hydrolase activity // inferred from electronic annotation	chr21:14656294-14689734 (+) // 86.49 /////chr34:3111239-3112616 (+) // 100.0 //	NA	2013-10-23	This probe set was annotated using the Matching Probes based pipeline to a Entrez Gene identifier using 2 transcripts. // false // Matching Probes // A	NA	ENSCAFT00000014269(11),NM_001195834(11)	NA	NA	14689734	chr21	86.49	14656294	+	EC:3.4.14.1	ENSCAFG00000004384///ENSCAFG00000008984	NA	cathepsin C	Canine_2 Genome Array	May 2005 (Broad Institute of MIT and Harvard 2.0)	GO:0006508|GO:0005764|GO:0008233|GO:0008234|GO:0016787	IPR000668 // Peptidase C1A, papain C-terminal // 3.2E-64///IPR000668 // Peptidase C1A, papain C-terminal // 8.5E-65///IPR000668 // Peptidase C1A, papain C-terminal // 8.4E-65///IPR004134 // Peptidase C1B, bleomycin hydrolase // 2.0E-8///IPR004134 // Pepti	NA	NA	NA	NA	NP_001182763	NM_001195834	pmrna14073	NA
Cfa.3512.1.S1_s_at	0.00594338	0.421626	8.91436	8.45655	8.87911	P	P	P	9.79174	9.84034	10.3345	P	P	P	Cfa.3512.1.S1_s_at	SGK1	403647	0006468 // protein phosphorylation // inferred from electronic annotation///0006974 // response to DNA damage stimulus // inferred from electronic annotation///0016310 // phosphorylation // inferred from electronic annotation	NA	0000166 // nucleotide binding // inferred from electronic annotation///0004672 // protein kinase activity // inferred from electronic annotation///0004674 // protein serine/threonine kinase activity // inferred from electronic annotation///0005524 // ATP	chr1:30125661-30127428 (-) // 100.0 //	NA	2013-10-23	This probe set was annotated using the Matching Probes based pipeline to a Entrez Gene identifier using 4 transcripts. // false // Matching Probes // A	NA	ENSCAFT00000046374(11),XM_003432525(11),XM_844708(11),XM_854849(11)	Cfa.3512	NA	30127428	chr1	100	30125661	-	NA	ENSCAFG00000000217	NA	serum/glucocorticoid regulated kinase 1	Canine_2 Genome Array	May 2005 (Broad Institute of MIT and Harvard 2.0)	GO:0006468|GO:0006974|GO:0016310|GO:0000166|GO:0004672|GO:0004674|GO:0005524|GO:0016301|GO:0016740|GO:0016772	IPR000719 // Protein kinase, catalytic domain // 1.3E-74///IPR001245 // Serine-threonine/tyrosine-protein kinase catalytic domain // 8.7E-40///IPR017892 // Protein kinase, C-terminal // 2.8E-13	NA	NA	NA	NA	XP_003432572///XP_003432573///XP_849801///XP_859942	XM_003432524///XM_003432525///XM_844708///XM_854849	BQ234009	NA
Cfa.147.1.S1_s_at	0.0262975	1.62745	6.70503	6.35334	6.71176	P	P	P	5.87258	5.89254	5.92499	P	P	A	Cfa.147.1.S1_s_at	HSPG2	403440	0001958 // endochondral ossification // inferred from electronic annotation///0002062 // chondrocyte differentiation // inferred from electronic annotation///0007420 // brain development // inferred from electronic annotation///0008104 // protein localiza	0005578 // proteinaceous extracellular matrix // inferred from electronic annotation///0005604 // basement membrane // inferred from electronic annotation///0005605 // basal lamina // inferred from electronic annotation///0005615 // extracellular space //	0005515 // protein binding // inferred from electronic annotation///0008022 // protein C-terminus binding // inferred from electronic annotation	chr2:80243995-80245901 (+) // 99.72 //	NA	2013-10-23	This probe set was annotated using the Matching Probes based pipeline to a Entrez Gene identifier using 4 transcripts. // false // Matching Probes // A	NA	AY382179(11),ENSCAFT00000023453(11),ENSCAFT00000044491(11),ENSCAFT00000045470(11)	Cfa.147	NA	80245901	chr2	99.72	80243995	+	NA	ENSCAFG00000014773	NA	heparan sulfate proteoglycan 2	Canine_2 Genome Array	May 2005 (Broad Institute of MIT and Harvard 2.0)	GO:0001958|GO:0002062|GO:0007420|GO:0008104|GO:0030198|GO:0048704|GO:0048738|GO:0060351|GO:0005578|GO:0005604|GO:0005605|GO:0005615|GO:0031012|GO:0070062|GO:0005515|GO:0008022	IPR000034 // Laminin B type IV // 1.2E-24///IPR000034 // Laminin B type IV // 3.1E-28///IPR000034 // Laminin B type IV // 2.4E-30///IPR000034 // Laminin B type IV // 2.0E-24///IPR000034 // Laminin B type IV // 8.2E-24///IPR000034 // Laminin B type IV // 4	NA	NA	NA	NA	XP_535371	XM_535371	AY382179.1	NA
Cfa.720.1.A1_at	0.015713	0.654628	9.76857	9.67011	9.87965	P	P	P	10.464	10.5113	10.1598	P	P	P	Cfa.720.1.A1_at	STAT1///STAT4	478845///488449	0006355 // regulation of transcription, DNA-dependent // inferred from electronic annotation///0007165 // signal transduction // inferred from electronic annotation	0005634 // nucleus // inferred from electronic annotation	0003700 // sequence-specific DNA binding transcription factor activity // inferred from electronic annotation///0004871 // signal transducer activity // inferred from electronic annotation///0005509 // calcium ion binding // inferred from electronic annot	chr37:4513426-4518184 (-) // 97.12 //	NA	2013-10-23	This probe set was annotated using the Matching Probes based pipeline to a Entrez Gene identifier using 3 transcripts. // true // Matching Probes // A	GENSCAN00000043431 // ensembl // 3 // Cross Hyb Matching Probes	XM_843260(11),ENSCAFT00000015583(11)	Cfa.720	NA	4518184	chr37	97.12	4513426	-	NA	ENSCAFG00000009797	NA	signal transducer and activator of transcription 1, 91kDa///signal transducer and activator of transcription 4	Canine_2 Genome Array	May 2005 (Broad Institute of MIT and Harvard 2.0)	GO:0006355|GO:0007165|GO:0005634|GO:0003700|GO:0004871|GO:0005509	IPR000980 // SH2 domain // 7.4E-12///IPR013799 // STAT transcription factor, protein interaction // 2.0E-46///IPR013800 // STAT transcription factor, all-alpha // 4.9E-68///IPR013801 // STAT transcription factor, DNA-binding // 4.1E-123///IPR022752 // Sig	NA	NA	NA	NA	XP_536007///XP_848353	XM_536007///XM_843260	CO611688	NA
Cfa.5352.1.A1_s_at	0.0404533	1.55948	10.7391	11.3074	10.982	P	P	P	10.5685	10.179	10.3882	P	P	P	Cfa.5352.1.A1_s_at	COA6	607627	NA	0005739 // mitochondrion // inferred from electronic annotation	0004129 // cytochrome-c oxidase activity // inferred from electronic annotation	chr4:8445059-8452264 (-) // 98.83 //	NA	2013-10-23	This probe set was annotated using the Matching Probes based pipeline to a Entrez Gene identifier using 2 transcripts. // false // Matching Probes // A	GENSCAN00000022786 // ensembl // 7 // Cross Hyb Matching Probes	ENSCAFT00000018304(11),XM_844384(11)	Cfa.5352	NA	8452264	chr4	98.83	8445059	-	NA	ENSCAFG00000011541	NA	cytochrome c oxidase assembly factor 6 homolog (S. cerevisiae)	Canine_2 Genome Array	May 2005 (Broad Institute of MIT and Harvard 2.0)	GO:0005739|GO:0004129	IPR003213 // Cytochrome c oxidase, subunit VIb // 4.8E-24	NA	NA	NA	NA	XP_849477	XM_844384	CO708117	NA
Cfa.6711.1.A1_at	0.0267971	0.625527	7.69779	7.91909	8.01279	P	P	P	8.38292	8.40432	8.84272	P	P	P	Cfa.6711.1.A1_at	MAP1A	478275	0000226 // microtubule cytoskeleton organization // inferred from electronic annotation///0007605 // sensory perception of sound // inferred from electronic annotation	0005829 // cytosol // inferred from electronic annotation///0005874 // microtubule // inferred from electronic annotation	0005515 // protein binding // inferred from electronic annotation///0008017 // microtubule binding // inferred from electronic annotation///0016787 // hydrolase activity // inferred from electronic annotation	chr30:13373476-13375163 (+) // 99.57 //	NA	2013-10-23	This probe set was annotated using the Genome Consensus/Exemplar Overlap based pipeline to a Entrez Gene identifier using 3 transcripts. // false // Genome Consensus/Exemplar Overlap // C	NA	ENSCAFT00000044487,ENSCAFT00000047471,XM_854764	Cfa.6711	NA	13375163	chr30	99.57	13373476	+	NA	ENSCAFG00000032191	NA	microtubule-associated protein 1A	Canine_2 Genome Array	May 2005 (Broad Institute of MIT and Harvard 2.0)	GO:0000226|GO:0007605|GO:0005829|GO:0005874|GO:0005515|GO:0008017|GO:0016787	NA	NA	NA	NA	NA	XP_859857	XM_854764	CO591347	NA
Cfa.12144.1.A1_at	0.0437776	0.579115	7.84016	7.48982	7.95552	P	P	P	8.14853	8.85973	8.59388	P	P	P	Cfa.12144.1.A1_at	ERRFI1	489636	0031953 // negative regulation of protein autophosphorylation // inferred from electronic annotation///0042059 // negative regulation of epidermal growth factor receptor signaling pathway // inferred from electronic annotation///0043589 // skin morphogene	0005737 // cytoplasm // inferred from electronic annotation///0031234 // extrinsic to internal side of plasma membrane // inferred from electronic annotation	0019901 // protein kinase binding // inferred from electronic annotation	chr5:64621736-64622441 (-) // 97.1 //	NA	2013-10-23	This probe set was annotated using the Matching Probes based pipeline to a Entrez Gene identifier using 1 transcripts. // false // Matching Probes // A	NA	XM_546756(11)	Cfa.12144	NA	64622441	chr5	97.1	64621736	-	NA	NA	NA	ERBB receptor feedback inhibitor 1	Canine_2 Genome Array	May 2005 (Broad Institute of MIT and Harvard 2.0)	GO:0031953|GO:0042059|GO:0043589|GO:0045616|GO:0048286|GO:0060426|GO:0060428|GO:0005737|GO:0031234|GO:0019901	NA	NA	NA	NA	NA	XP_546756	XM_546756	CO667590	NA
Cfa.5689.1.A1_at	0.0133254	0.563281	8.89503	9.14123	9.39464	P	P	P	9.91074	10.1415	9.89251	P	P	P	Cfa.5689.1.A1_at	CSF1R	489188	0001934 // positive regulation of protein phosphorylation // inferred from electronic annotation///0006468 // protein phosphorylation // inferred from electronic annotation///0007169 // transmembrane receptor protein tyrosine kinase signaling pathway // i	0005886 // plasma membrane // inferred from electronic annotation///0009986 // cell surface // inferred from electronic annotation///0016020 // membrane // inferred from electronic annotation///0016021 // integral to membrane // inferred from electronic a	0000166 // nucleotide binding // inferred from electronic annotation///0004672 // protein kinase activity // inferred from electronic annotation///0004713 // protein tyrosine kinase activity // inferred from electronic annotation///0004714 // transmembran	chr4:62213499-62214218 (+) // 97.93 //	NA	2013-10-23	This probe set was annotated using the Matching Probes based pipeline to a Entrez Gene identifier using 1 transcripts. // false // Matching Probes // A	ENSCAFT00000028965 // ensembl // 11 // Negative Strand Matching Probes///ENSCAFT00000028967 // ensembl // 11 // Negative Strand Matching Probes///ENSCAFT00000047269 // ensembl // 11 // Negative Strand Matching Probes	XM_546306(11)	Cfa.5689	NA	62214218	chr4	97.93	62213499	+	NA	NA	NA	colony stimulating factor 1 receptor	Canine_2 Genome Array	May 2005 (Broad Institute of MIT and Harvard 2.0)	GO:0001934|GO:0006468|GO:0007169|GO:0008283|GO:0008284|GO:0008360|GO:0016310|GO:0018108|GO:0019221|GO:0030097|GO:0030316|GO:0030335|GO:0031529|GO:0036006|GO:0038145|GO:0042517|GO:0045217|GO:0046488|GO:0046777|GO:0048015|GO:0061098|GO:0070374|GO:0071345|GO	NA	NA	NA	NA	NA	XP_546306	XM_546306	CO716364	NA
Cfa.3549.2.A1_s_at	0.00528978	0.426004	7.55506	8.13036	7.77323	P	P	P	8.99623	8.84755	9.32512	P	P	P	Cfa.3549.2.A1_s_at	LCP1	476921	0002286 // T cell activation involved in immune response // inferred from electronic annotation///0033157 // regulation of intracellular protein transport // inferred from electronic annotation///0051017 // actin filament bundle assembly // inferred from	0001726 // ruffle // inferred from electronic annotation///0001891 // phagocytic cup // inferred from electronic annotation///0005737 // cytoplasm // inferred from electronic annotation///0005829 // cytosol // inferred from electronic annotation///0005884	0003779 // actin binding // inferred from electronic annotation///0005509 // calcium ion binding // inferred from electronic annotation///0005515 // protein binding // inferred from electronic annotation///0042802 // identical protein binding // inferred	chr22:7982650-8001221 (+) // 99.4 //	NA	2013-10-23	This probe set was annotated using the Matching Probes based pipeline to a Entrez Gene identifier using 2 transcripts. // false // Matching Probes // A	NA	ENSCAFT00000039304(11),XM_843311(11)	Cfa.3549	NA	8001221	chr22	99.4	7982650	+	NA	ENSCAFG00000004491	NA	lymphocyte cytosolic protein 1 (L-plastin)	Canine_2 Genome Array	May 2005 (Broad Institute of MIT and Harvard 2.0)	GO:0002286|GO:0033157|GO:0051017|GO:0001726|GO:0001891|GO:0005737|GO:0005829|GO:0005884|GO:0005886|GO:0015629|GO:0003779|GO:0005509|GO:0005515|GO:0042802|GO:0051015	IPR001715 // Calponin homology domain // 1.8E-23///IPR001715 // Calponin homology domain // 1.2E-26///IPR001715 // Calponin homology domain // 1.4E-20///IPR001715 // Calponin homology domain // 4.4E-19///IPR022613 // Calmodulin-regulated spectrin-associat	NA	NA	NA	NA	XP_848404	XM_843311	BU746126	NA
Cfa.8442.1.A1_at	0.0493197	2.17803	7.90157	7.87031	7.51917	P	P	P	6.94622	5.96518	6.85364	P	P	P	Cfa.8442.1.A1_at	ASRGL1	483789	NA	0005634 // nucleus // inferred from electronic annotation///0015630 // microtubule cytoskeleton // inferred from electronic annotation	0004067 // asparaginase activity // inferred from electronic annotation///0008798 // beta-aspartyl-peptidase activity // inferred from electronic annotation///0016787 // hydrolase activity // inferred from electronic annotation	chr18:57243328-57254680 (-) // 99.28 //	NA	2013-10-23	This probe set was annotated using the Matching Probes based pipeline to a Entrez Gene identifier using 2 transcripts. // false // Matching Probes // A	NA	ENSCAFT00000025143(11),XM_540910(11)	Cfa.8442	NA	57254680	chr18	99.28	57243328	-	NA	ENSCAFG00000015868	NA	asparaginase like 1	Canine_2 Genome Array	May 2005 (Broad Institute of MIT and Harvard 2.0)	GO:0005634|GO:0015630|GO:0004067|GO:0008798|GO:0016787	IPR000246 // Peptidase T2, asparaginase 2 // 4.6E-79	NA	NA	NA	NA	XP_540910	XM_540910	CO607258	NA
Cfa.12188.1.A1_at	0.0176439	0.425482	7.52766	8.01067	8.29173	P	P	P	9.19229	9.04175	9.37568	P	P	P	Cfa.12188.1.A1_at	BPI	477226	0032715 // negative regulation of interleukin-6 production // inferred from electronic annotation///0032717 // negative regulation of interleukin-8 production // inferred from electronic annotation///0032720 // negative regulation of tumor necrosis factor	0005737 // cytoplasm // inferred from electronic annotation	0001530 // lipopolysaccharide binding // inferred from electronic annotation///0008289 // lipid binding // inferred from electronic annotation	chr24:29762357-29771588 (+) // 96.25 //	NA	2013-10-23	This probe set was annotated using the Matching Probes based pipeline to a Entrez Gene identifier using 2 transcripts. // false // Matching Probes // A	NA	ENSCAFT00000014136(11),XM_534417(11)	Cfa.12188	NA	29771588	chr24	96.25	29762357	+	NA	ENSCAFG00000008901	NA	bactericidal/permeability-increasing protein	Canine_2 Genome Array	May 2005 (Broad Institute of MIT and Harvard 2.0)	GO:0032715|GO:0032717|GO:0032720|GO:0043031|GO:0005737|GO:0001530|GO:0008289	IPR001124 // Lipid-binding serum glycoprotein, C-terminal // 9.0E-92///IPR017942 // Lipid-binding serum glycoprotein, N-terminal // 3.0E-54	NA	NA	NA	NA	XP_534417	XM_534417	CO697914	NA
Cfa.16683.1.A1_s_at	0.0103379	0.580673	8.85976	8.92286	9.13907	P	P	P	9.49862	9.91014	9.84753	P	P	P	Cfa.16683.1.A1_s_at	TNXB	100682877	0006629 // lipid metabolic process // inferred from electronic annotation///0006631 // fatty acid metabolic process // inferred from electronic annotation///0006641 // triglyceride metabolic process // inferred from electronic annotation///0007160 // cell	0005576 // extracellular region // inferred from electronic annotation///0005578 // proteinaceous extracellular matrix // inferred from electronic annotation///0005583 // fibrillar collagen // inferred from electronic annotation///0005615 // extracellular	0005518 // collagen binding // inferred from electronic annotation///0008201 // heparin binding // inferred from electronic annotation	chr12:4455989-4457606 (-) // 99.78 //	NA	2013-10-23	This probe set was annotated using the Matching Probes based pipeline to a Entrez Gene identifier using 1 transcripts. // false // Matching Probes // A	NA	XM_003431680(11)	Cfa.16683	NA	4457606	chr12	99.78	4455989	-	NA	ENSCAFG00000000751	NA	tenascin XB	Canine_2 Genome Array	May 2005 (Broad Institute of MIT and Harvard 2.0)	GO:0006629|GO:0006631|GO:0006641|GO:0007160|GO:0016337|GO:0030198|GO:0030199|GO:0032963|GO:0043206|GO:0043506|GO:0048251|GO:0005576|GO:0005578|GO:0005583|GO:0005615|GO:0005622|GO:0031012|GO:0005518|GO:0008201	IPR002181 // Fibrinogen, alpha/beta/gamma chain, C-terminal globular domain // 4.8E-82///IPR002181 // Fibrinogen, alpha/beta/gamma chain, C-terminal globular domain // 1.6E-82///IPR003961 // Fibronectin, type III // 3.7E-14///IPR003961 // Fibronectin, typ	NA	NA	NA	NA	XP_003431728	XM_003431680	CO717157	NA
Cfa.10449.1.A1_s_at	0.0210984	1.59243	10.9306	10.9454	10.657	P	P	P	10.4229	10.1362	9.93622	P	P	P	Cfa.10449.1.A1_s_at	DERA	477684	0009264 // deoxyribonucleotide catabolic process // inferred from electronic annotation///0046121 // deoxyribonucleoside catabolic process // inferred from electronic annotation	0005737 // cytoplasm // inferred from electronic annotation	0003824 // catalytic activity // inferred from electronic annotation///0004139 // deoxyribose-phosphate aldolase activity // inferred from electronic annotation///0016829 // lyase activity // inferred from electronic annotation	chr27:33693642-33758534 (-) // 93.62 //	NA	2013-10-23	This probe set was annotated using the Matching Probes based pipeline to a Entrez Gene identifier using 2 transcripts. // false // Matching Probes // A	GENSCAN00000010311 // ensembl // 7 // Cross Hyb Matching Probes	ENSCAFT00000020084(10),XM_534879(11)	Cfa.10449	NA	33758534	chr27	93.62	33693642	-	NA	ENSCAFG00000012635	NA	deoxyribose-phosphate aldolase (putative)	Canine_2 Genome Array	May 2005 (Broad Institute of MIT and Harvard 2.0)	GO:0009264|GO:0046121|GO:0005737|GO:0003824|GO:0004139|GO:0016829	IPR002915 // DeoC/FbaB/ lacD aldolase // 1.4E-42	NA	NA	NA	NA	XP_534879	XM_534879	CO687721	NA
Cfa.10106.1.A1_at	0.0473747	0.560611	7.29579	6.72485	6.69135	P	A	P	7.78613	7.73964	7.77377	P	P	P	Cfa.10106.1.A1_at	RNASE8	100688316	0090305 // nucleic acid phosphodiester bond hydrolysis // inferred from electronic annotation	NA	0003676 // nucleic acid binding // inferred from electronic annotation///0004518 // nuclease activity // inferred from electronic annotation///0004519 // endonuclease activity // inferred from electronic annotation///0004522 // pancreatic ribonuclease act	chr15:21031379-21032795 (+) // 96.01 //	NA	2013-10-23	This probe set was annotated using the Matching Probes based pipeline to a Entrez Gene identifier using 1 transcripts. // false // Matching Probes // A	NA	XM_003432008(11)	Cfa.10106	NA	21032795	chr15	96.01	21031379	+	NA	NA	NA	ribonuclease, RNase A family, 8	Canine_2 Genome Array	May 2005 (Broad Institute of MIT and Harvard 2.0)	GO:0090305|GO:0003676|GO:0004518|GO:0004519|GO:0004522|GO:0016787	NA	NA	NA	NA	NA	XP_003432056	XM_003432008	CO707977	NA
Cfa.12548.1.A1_at	0.0378984	0.447961	8.04695	7.64153	8.45634	A	P	P	9.71104	8.73884	9.11601	P	P	P	Cfa.12548.1.A1_at	NA	NA	NA	NA	NA	chr16:16961153-16961903 (+) // 94.32 /////chr16:4514554-4515287 (+) // 92.34 /////chr6:29103142-29103894 (+) // 98.81 /////chrUn:33915224-33915959 (-) // 92.87 //	NA	2013-10-23	This probe set was annotated using the Genome Target Overlap based pipeline to a ENSEMBL identifier using 1 transcripts. // false // Genome Target Overlap // B	NA	GENSCAN00000013529	Cfa.12548	NA	16961903	chr16	94.32	16961153	+	NA	NA	NA	NA	Canine_2 Genome Array	May 2005 (Broad Institute of MIT and Harvard 2.0)	NA	NA	NA	NA	NA	NA	NA	NA	CO590117	NA
Cfa.12237.1.A1_at	0.0310462	0.480021	8.29567	9.09127	9.03157	A	P	P	9.59355	9.84089	10.2185	P	P	P	Cfa.12237.1.A1_at	CCL23	480602	0006955 // immune response // inferred from electronic annotation	0005576 // extracellular region // inferred from electronic annotation	0008009 // chemokine activity // inferred from electronic annotation	chr9:41083802-41087415 (+) // 100.0 //	NA	2013-10-23	This probe set was annotated using the Matching Probes based pipeline to a Entrez Gene identifier using 1 transcripts. // false // Matching Probes // A	GENSCAN00000015902 // ensembl // 5 // Cross Hyb Matching Probes///ENSCAFT00000048342 // ensembl // 7 // Cross Hyb Matching Probes	XM_537722(11)	Cfa.12237	NA	41087415	chr9	100	41083802	+	NA	NA	NA	chemokine (C-C motif) ligand 23	Canine_2 Genome Array	May 2005 (Broad Institute of MIT and Harvard 2.0)	GO:0006955|GO:0005576|GO:0008009	NA	NA	NA	NA	NA	XP_537722	XM_537722	CO665222	NA
Cfa.11236.1.A1_at	0.00896879	0.623347	9.58195	9.4135	9.79088	P	P	P	10.2681	10.1431	10.4311	P	P	P	Cfa.11236.1.A1_at	SLC25A25	491321	0006810 // transport // inferred from electronic annotation///0055085 // transmembrane transport // inferred from electronic annotation	0005739 // mitochondrion // inferred from electronic annotation///0005743 // mitochondrial inner membrane // inferred from electronic annotation///0016020 // membrane // inferred from electronic annotation///0016021 // integral to membrane // inferred fro	0005509 // calcium ion binding // inferred from electronic annotation	chr9:58702425-58703013 (-) // 99.83 //	NA	2013-10-23	This probe set was annotated using the Matching Probes based pipeline to a Entrez Gene identifier using 1 transcripts. // false // Matching Probes // A	NA	ENSCAFT00000031982(11)	Cfa.11236	NA	58703013	chr9	99.83	58702425	-	NA	ENSCAFG00000020091	NA	solute carrier family 25 (mitochondrial carrier; phosphate carrier), member 25	Canine_2 Genome Array	May 2005 (Broad Institute of MIT and Harvard 2.0)	GO:0006810|GO:0055085|GO:0005739|GO:0005743|GO:0016020|GO:0016021|GO:0005509	IPR018108 // Mitochondrial substrate/solute carrier // 1.9E-28///IPR018108 // Mitochondrial substrate/solute carrier // 8.1E-29///IPR018108 // Mitochondrial substrate/solute carrier // 2.0E-22	NA	NA	NA	NA	XP_548442///XP_862373///XP_862482///XP_862510	XM_548442///XM_857280///XM_857389///XM_857417	CO682382	NA
Cfa.8215.1.A1_at	0.0103962	0.235907	10.5263	9.36263	9.78667	P	P	P	11.7684	11.9164	12.4074	P	P	P	Cfa.8215.1.A1_at	DDIT4	489038	0001666 // response to hypoxia // inferred from electronic annotation///0009968 // negative regulation of signal transduction // inferred from electronic annotation///0032007 // negative regulation of TOR signaling cascade // inferred from electronic anno	0005622 // intracellular // inferred from electronic annotation///0005737 // cytoplasm // inferred from electronic annotation///0005739 // mitochondrion // inferred from electronic annotation	0071889 // 14-3-3 protein binding // inferred from electronic annotation	chr4:26129214-26129858 (+) // 99.54 //	NA	2013-10-23	This probe set was annotated using the Matching Probes based pipeline to a Entrez Gene identifier using 1 transcripts. // false // Matching Probes // A	NA	ENSCAFT00000045434(11)	Cfa.8215	NA	26129858	chr4	99.54	26129214	+	NA	ENSCAFG00000032469	NA	DNA-damage-inducible transcript 4	Canine_2 Genome Array	May 2005 (Broad Institute of MIT and Harvard 2.0)	GO:0001666|GO:0009968|GO:0032007|GO:0042771|GO:0043241|GO:0045820|GO:0072593|GO:0005622|GO:0005737|GO:0005739|GO:0071889	IPR012918 // RTP801-like // 1.5E-47	NA	NA	NA	NA	XP_546156	XM_546156	CO719571	NA
Cfa.13066.1.A1_at	0.00767678	0.545585	10.912	10.6395	10.9575	P	P	P	11.6348	11.9603	11.5193	P	P	P	Cfa.13066.1.A1_at	FBN1	478293	0001501 // skeletal system development // inferred from electronic annotation///0007507 // heart development // inferred from electronic annotation	0001527 // microfibril // inferred from electronic annotation///0005578 // proteinaceous extracellular matrix // inferred from electronic annotation///0005604 // basement membrane // inferred from electronic annotation///0005615 // extracellular space //	0005201 // extracellular matrix structural constituent // inferred from electronic annotation///0005509 // calcium ion binding // inferred from electronic annotation///0005515 // protein binding // inferred from electronic annotation	chr30:17631009-17631730 (-) // 98.63 //	NA	2013-10-23	This probe set was annotated using the Matching Probes based pipeline to a Entrez Gene identifier using 1 transcripts. // false // Matching Probes // A	NA	ENSCAFT00000023394(11)	Cfa.13066	NA	17631730	chr30	98.63	17631009	-	NA	ENSCAFG00000014548	NA	fibrillin 1	Canine_2 Genome Array	May 2005 (Broad Institute of MIT and Harvard 2.0)	GO:0001501|GO:0007507|GO:0001527|GO:0005578|GO:0005604|GO:0005615|GO:0031012|GO:0005201|GO:0005509|GO:0005515	IPR001881 // EGF-like calcium-binding // 1.4E-12///IPR001881 // EGF-like calcium-binding // 3.5E-11///IPR001881 // EGF-like calcium-binding // 8.2E-12///IPR001881 // EGF-like calcium-binding // 5.2E-13///IPR001881 // EGF-like calcium-binding // 1.3E-11///	NA	NA	NA	NA	XP_861706	XM_856613	BU745177	NA
Cfa.6861.1.A1_at	0.043528	0.647398	11.3707	11.4741	11.3405	P	P	P	11.779	11.9684	12.2785	P	P	P	Cfa.6861.1.A1_at	AP2B1	480605	0006886 // intracellular protein transport // inferred from electronic annotation///0015031 // protein transport // inferred from electronic annotation///0016192 // vesicle-mediated transport // inferred from electronic annotation	0016020 // membrane // inferred from electronic annotation///0030117 // membrane coat // inferred from electronic annotation///0030131 // clathrin adaptor complex // inferred from electronic annotation	0008565 // protein transporter activity // inferred from electronic annotation	chr9:41268718-41282957 (-) // 99.48 //	NA	2013-10-23	This probe set was annotated using the Matching Probes based pipeline to a Entrez Gene identifier using 1 transcripts. // false // Matching Probes // A	NA	XM_848630(11)	Cfa.6861	NA	41282957	chr9	99.48	41268718	-	NA	NA	NA	adaptor-related protein complex 2, beta 1 subunit	Canine_2 Genome Array	May 2005 (Broad Institute of MIT and Harvard 2.0)	GO:0006886|GO:0015031|GO:0016192|GO:0016020|GO:0030117|GO:0030131|GO:0008565	NA	NA	NA	NA	NA	XP_853723	XM_848630	CO600177	NA
Cfa.15630.1.A1_at	0.00817268	2.45035	7.06089	7.02252	7.58434	P	M	P	5.54893	6.0602	6.17647	A	A	A	Cfa.15630.1.A1_at	HOXB7	608962	0006355 // regulation of transcription, DNA-dependent // inferred from electronic annotation///0007275 // multicellular organismal development // inferred from electronic annotation///0009952 // anterior/posterior pattern specification // inferred from el	0005634 // nucleus // inferred from electronic annotation///0005737 // cytoplasm // inferred from electronic annotation	0003677 // DNA binding // inferred from electronic annotation///0003700 // sequence-specific DNA binding transcription factor activity // inferred from electronic annotation///0005515 // protein binding // inferred from electronic annotation///0043565 //	chr9:28196773-28197464 (-) // 99.13 //	NA	2013-10-23	This probe set was annotated using the Matching Probes based pipeline to a Entrez Gene identifier using 2 transcripts. // false // Matching Probes // A	NA	ENSCAFT00000026688(11),XM_846128(11)	Cfa.15630	NA	28197464	chr9	99.13	28196773	-	NA	ENSCAFG00000016855	NA	homeobox B7	Canine_2 Genome Array	May 2005 (Broad Institute of MIT and Harvard 2.0)	GO:0006355|GO:0007275|GO:0009952|GO:0030099|GO:0048704|GO:0090190|GO:0005634|GO:0005737|GO:0003677|GO:0003700|GO:0005515|GO:0043565	IPR001356 // Homeodomain // 4.6E-26	NA	NA	NA	NA	XP_851221	XM_846128	CO679854	NA
Cfa.537.1.S1_at	0.0400747	1.52363	11.6581	11.1894	11.63	P	P	P	10.6408	11.0723	10.9543	P	P	P	Cfa.537.1.S1_at	GSTA4	474939	0008152 // metabolic process // inferred from electronic annotation	NA	0004364 // glutathione transferase activity // inferred from electronic annotation///0016740 // transferase activity // inferred from electronic annotation	chr31:27118683-27119823 (+) // 74.25 /////chr33:8334887-8336051 (+) // 76.24 /////chr12:23427497-23442918 (-) // 97.01 //	NA	2013-10-23	This probe set was annotated using the Matching Probes based pipeline to a Entrez Gene identifier using 2 transcripts. // false // Matching Probes // A	NA	ENSCAFT00000003532(11),NM_001252224(11)	Cfa.537	NA	27119823	chr31	74.25	27118683	+	EC:2.5.1.18	ENSCAFG00000024066	NA	glutathione S-transferase alpha 4	Canine_2 Genome Array	May 2005 (Broad Institute of MIT and Harvard 2.0)	GO:0008152|GO:0004364|GO:0016740	IPR004045 // Glutathione S-transferase, N-terminal // 4.2E-21///IPR004046 // Glutathione S-transferase, C-terminal // 1.2E-17	NA	NA	NA	NA	NP_001239153	NM_001252224	CF410861	NA
Cfa.10549.1.A1_at	0.00337822	2.6147	7.59909	7.97554	8.16087	P	P	P	6.62756	6.69061	6.27988	P	P	P	Cfa.10549.1.A1_at	NA	NA	NA	NA	NA	chr25:40484700-40485365 (-) // 99.55 //	NA	2013-10-23	This probe set was annotated using the Accession mapped clusters based pipeline to a UniGene identifier using 9 transcripts. // false // Accession mapped clusters // E	NA	BU747966,CO587604,CO680611,CO680626,CO683804,CO684595,CO684690,CO688509,DN747885	Cfa.10549	NA	40485365	chr25	99.55	40484700	-	NA	NA	NA	NA	Canine_2 Genome Array	May 2005 (Broad Institute of MIT and Harvard 2.0)	NA	NA	NA	NA	NA	NA	NA	NA	BU747966	NA
Cfa.12441.1.S1_s_at	0.0457972	0.44137	11.4558	10.3863	11.2738	P	P	P	12.082	12.1175	12.6043	P	P	P	Cfa.12441.1.S1_s_at	NFKBIA	480291	0000060 // protein import into nucleus, translocation // inferred from electronic annotation///0010745 // negative regulation of macrophage derived foam cell differentiation // inferred from electronic annotation///0010875 // positive regulation of choles	0005634 // nucleus // inferred from electronic annotation///0005737 // cytoplasm // inferred from electronic annotation///0005829 // cytosol // inferred from electronic annotation///0005886 // plasma membrane // inferred from electronic annotation	0005515 // protein binding // inferred from electronic annotation///0008139 // nuclear localization sequence binding // inferred from electronic annotation///0019899 // enzyme binding // inferred from electronic annotation///0031625 // ubiquitin protein l	chr8:17104527-17107770 (-) // 98.11 //	NA	2013-10-23	This probe set was annotated using the Matching Probes based pipeline to a Entrez Gene identifier using 2 transcripts. // false // Matching Probes // A	NA	ENSCAFT00000021292(11),XM_537413(11)	Cfa.12441	NA	17107770	chr8	98.11	17104527	-	NA	ENSCAFG00000013418	NA	nuclear factor of kappa light polypeptide gene enhancer in B-cells inhibitor, alpha	Canine_2 Genome Array	May 2005 (Broad Institute of MIT and Harvard 2.0)	GO:0000060|GO:0010745|GO:0010875|GO:0010888|GO:0031663|GO:0032088|GO:0032270|GO:0032495|GO:0032496|GO:0034142|GO:0042127|GO:0042994|GO:0043330|GO:0045638|GO:0045746|GO:0045893|GO:0045944|GO:0070427|GO:0070431|GO:0005634|GO:0005737|GO:0005829|GO:0005886|GO	IPR002110 // Ankyrin repeat // 5.4E-12///IPR002110 // Ankyrin repeat // 3.3E-14///IPR002110 // Ankyrin repeat // 3.3E-13	NA	NA	NA	NA	XP_537413	XM_537413	CO591886	NA
Cfa.6460.1.A1_at	0.0266876	0.503265	9.27316	8.93875	9.12021	P	P	P	10.4715	9.77515	9.98615	P	P	P	Cfa.6460.1.A1_at	LITAF	490004	NA	NA	NA	chr6:34297351-34298846 (+) // 97.8 /////chr4:64272893-64273482 (+) // 37.47 //	NA	2013-10-23	This probe set was annotated using the Matching Probes based pipeline to a Entrez Gene identifier using 1 transcripts. // false // Matching Probes // A	NA	ENSCAFT00000043120(11)	Cfa.6460	NA	34298846	chr6	97.8	34297351	+	NA	ENSCAFG00000030466	NA	lipopolysaccharide-induced TNF factor	Canine_2 Genome Array	May 2005 (Broad Institute of MIT and Harvard 2.0)	NA	IPR006629 // LPS-induced tumor necrosis factor alpha factor // 2.0E-32	NA	NA	NA	NA	XP_547124	XM_547124	CO654298	NA
Cfa.5199.1.A1_at	0.04088	0.504045	8.74755	8.92495	9.01713	P	P	P	9.62528	9.62075	10.3082	P	P	P	Cfa.5199.1.A1_at	STAT3	490967	0001659 // temperature homeostasis // inferred from electronic annotation///0001754 // eye photoreceptor cell differentiation // inferred from electronic annotation///0006355 // regulation of transcription, DNA-dependent // inferred from electronic annota	0005634 // nucleus // inferred from electronic annotation///0005737 // cytoplasm // inferred from electronic annotation///0005886 // plasma membrane // inferred from electronic annotation	0000981 // sequence-specific DNA binding RNA polymerase II transcription factor activity // inferred from electronic annotation///0001103 // RNA polymerase II repressing transcription factor binding // inferred from electronic annotation///0003677 // DNA	chr9:23924957-23930794 (+) // 99.91 //	NA	2013-10-23	This probe set was annotated using the Matching Probes based pipeline to a Entrez Gene identifier using 2 transcripts. // false // Matching Probes // A	NA	ENSCAFT00000024171(11),XM_548090(11)	Cfa.5199	NA	23930794	chr9	99.91	23924957	+	NA	ENSCAFG00000015213	NA	signal transducer and activator of transcription 3 (acute-phase response factor)	Canine_2 Genome Array	May 2005 (Broad Institute of MIT and Harvard 2.0)	GO:0001659|GO:0001754|GO:0006355|GO:0006366|GO:0006606|GO:0007165|GO:0008283|GO:0019827|GO:0019953|GO:0030522|GO:0032870|GO:0040014|GO:0042593|GO:0042755|GO:0045747|GO:0045893|GO:0045944|GO:0048708|GO:0060019|GO:0060396|GO:0060397|GO:0070102|GO:0005634|GO	IPR000980 // SH2 domain // 1.0E-16///IPR013799 // STAT transcription factor, protein interaction // 2.3E-45///IPR013800 // STAT transcription factor, all-alpha // 1.0E-62///IPR013801 // STAT transcription factor, DNA-binding // 1.2E-130	NA	NA	NA	NA	XP_548090	XM_548090	CO703917	NA
Cfa.6757.1.A1_at	0.0330763	0.64593	8.07146	7.59856	7.6889	P	P	P	8.68496	8.31696	8.25505	P	P	P	Cfa.6757.1.A1_at	DNAH17	475921	NA	NA	NA	chr9:5804717-5806432 (+) // 100.0 //	NA	2013-10-23	This probe set was annotated using the Matching Probes based pipeline to a Entrez Gene identifier using 1 transcripts. // false // Matching Probes // A	NA	XM_533129(11)	Cfa.6757	NA	5806432	chr9	100	5804717	+	NA	NA	NA	dynein, axonemal, heavy chain 17	Canine_2 Genome Array	May 2005 (Broad Institute of MIT and Harvard 2.0)	NA	NA	NA	NA	NA	NA	XP_533129	XM_533129	CO603693	NA
Cfa.15572.1.A1_at	0.0304777	2.18036	6.97635	7.76305	7.1619	P	P	P	6.21667	6.03902	6.37385	P	P	P	Cfa.15572.1.A1_at	LOC100688768	100688768	NA	NA	NA	chr38:5092317-5092956 (+) // 98.91 //	NA	2013-10-23	This probe set was annotated using the Genome Consensus/Exemplar Overlap based pipeline to a Entrez Gene identifier using 1 transcripts. // false // Genome Consensus/Exemplar Overlap // C	NA	XR_134618	Cfa.15572	NA	5092956	chr38	98.91	5092317	+	NA	NA	NA	uncharacterized LOC100688768	Canine_2 Genome Array	May 2005 (Broad Institute of MIT and Harvard 2.0)	NA	NA	NA	NA	NA	NA	NA	XR_134618	CO683207	NA
Cfa.11500.1.A1_at	0.0399132	1.59261	10.3509	10.3609	9.86748	P	P	P	9.39576	9.58089	9.63087	P	P	P	Cfa.11500.1.A1_at	LOC100688625	100688625	NA	NA	NA	chr2:57520115-57527100 (-) // 89.72 //	NA	2013-10-23	This probe set was annotated using the Matching Probes based pipeline to a Entrez Gene identifier using 1 transcripts. // false // Matching Probes // A	NA	XM_003433819(11)	Cfa.11500	NA	57527100	chr2	89.72	57520115	-	NA	NA	NA	small EDRK-rich factor 1-like	Canine_2 Genome Array	May 2005 (Broad Institute of MIT and Harvard 2.0)	NA	NA	NA	NA	NA	NA	XP_003433867	XM_003433819	CO600079	NA
Cfa.2292.1.A1_at	0.0387082	0.430506	11.0654	10.3291	10.7291	P	P	P	11.4678	12.4764	11.722	P	P	P	Cfa.2292.1.A1_at	LOC481657	481657	NA	NA	NA	chr11:65909299-65910402 (-) // 98.48 //	NA	2013-10-23	This probe set was annotated using the Matching Probes based pipeline to a Entrez Gene identifier using 1 transcripts. // false // Matching Probes // A	NA	XM_538779(11)	Cfa.2292	NA	65910402	chr11	98.48	65909299	-	NA	NA	NA	Krueppel-like factor 4-like	Canine_2 Genome Array	May 2005 (Broad Institute of MIT and Harvard 2.0)	NA	NA	NA	NA	NA	NA	XP_538779	XM_538779	BU747053	NA
Cfa.9052.1.A1_s_at	0.0181728	0.644877	9.465	9.13065	9.21757	P	P	P	9.65501	9.99825	10.0489	P	P	P	Cfa.9052.1.A1_s_at	LOC100684100	100684100	0007264 // small GTPase mediated signal transduction // inferred from electronic annotation///0050873 // brown fat cell differentiation // inferred from electronic annotation	0005622 // intracellular // inferred from electronic annotation///0005634 // nucleus // inferred from electronic annotation///0005730 // nucleolus // inferred from electronic annotation///0005886 // plasma membrane // inferred from electronic annotation	0000166 // nucleotide binding // inferred from electronic annotation///0005525 // GTP binding // inferred from electronic annotation	chr14:30472048-30472896 (+) // 99.88 /////chr10:66079310-66080160 (-) // 94.1 //	NA	2013-10-23	This probe set was annotated using the Matching Probes based pipeline to a Entrez Gene identifier using 1 transcripts. // false // Matching Probes // A	GENSCAN00000019846 // ensembl // 4 // Cross Hyb Matching Probes///GENSCAN00000024211 // ensembl // 1 // Cross Hyb Matching Probes///ENSCAFT00000003634 // ensembl // 4 // Cross Hyb Matching Probes	XM_003431903(11)	Cfa.9052	NA	30472896	chr14	99.88	30472048	+	NA	NA	NA	ADP-ribosylation factor-like protein 4A-like	Canine_2 Genome Array	May 2005 (Broad Institute of MIT and Harvard 2.0)	GO:0007264|GO:0050873|GO:0005622|GO:0005634|GO:0005730|GO:0005886|GO:0000166|GO:0005525	NA	NA	NA	NA	NA	XP_003431951	XM_003431903	CO592417	NA
Cfa.1772.1.A1_at	0.00173877	0.414964	6.28453	6.0026	5.99274	P	P	P	7.24145	7.22295	7.60813	P	P	P	Cfa.1772.1.A1_at	NA	NA	NA	NA	NA	chr25:48717955-48718868 (-) // 98.58 //	NA	2013-10-23	This probe set was annotated using the Accession mapped clusters based pipeline to a UniGene identifier using 6 transcripts. // false // Accession mapped clusters // E	NA	BU748198,BU748199,CO629324,CO679851,CO684914,DN756276	Cfa.1772	NA	48718868	chr25	98.58	48717955	-	NA	NA	NA	NA	Canine_2 Genome Array	May 2005 (Broad Institute of MIT and Harvard 2.0)	NA	NA	NA	NA	NA	NA	NA	NA	BU748198	NA
Cfa.9941.1.A1_at	0.0483157	0.406041	9.20599	8.01979	8.10439	P	P	P	9.38367	9.85003	10.2053	P	P	P	Cfa.9941.1.A1_at	TRAPPC11	482914	NA	NA	NA	chr16:49647076-49647778 (-) // 99.57 //	NA	2013-10-23	This probe set was annotated using the Matching Probes based pipeline to a Entrez Gene identifier using 2 transcripts. // false // Matching Probes // A	NA	ENSCAFT00000012559(11),XM_540029(11)	Cfa.9941	NA	49647778	chr16	99.57	49647076	-	NA	ENSCAFG00000007825	NA	trafficking protein particle complex 11	Canine_2 Genome Array	May 2005 (Broad Institute of MIT and Harvard 2.0)	NA	IPR012880 // Domain of unknown function DUF1683, C-terminal // 2.9E-37///IPR021773 // Foie gras liver health family 1 // 9.8E-76	NA	NA	NA	NA	XP_540029	XM_540029	CO716882	NA
Cfa.9482.1.A1_at	0.030445	0.396473	8.59029	8.69702	8.83925	P	P	P	10.1388	9.50134	10.3685	P	P	P	Cfa.9482.1.A1_at	HBEGF	607007	0007173 // epidermal growth factor receptor signaling pathway // inferred from electronic annotation///0008016 // regulation of heart contraction // inferred from electronic annotation///0016477 // cell migration // inferred from electronic annotation///0	0005615 // extracellular space // inferred from electronic annotation///0005887 // integral to plasma membrane // inferred from electronic annotation///0009986 // cell surface // inferred from electronic annotation	0005154 // epidermal growth factor receptor binding // inferred from electronic annotation///0008083 // growth factor activity // inferred from electronic annotation///0008201 // heparin binding // inferred from electronic annotation	chr2:38400987-38401640 (-) // 99.08 //	NA	2013-10-23	This probe set was annotated using the Matching Probes based pipeline to a Entrez Gene identifier using 1 transcripts. // false // Matching Probes // A	NA	ENSCAFT00000009253(11)	Cfa.9482	NA	38401640	chr2	99.08	38400987	-	NA	ENSCAFG00000005749	NA	heparin-binding EGF-like growth factor	Canine_2 Genome Array	May 2005 (Broad Institute of MIT and Harvard 2.0)	GO:0007173|GO:0008016|GO:0016477|GO:0030335|GO:0035313|GO:0048661|GO:0051549|GO:0051897|GO:0090303|GO:0005615|GO:0005887|GO:0009986|GO:0005154|GO:0008083|GO:0008201	NA	NA	NA	NA	NA	XP_848614	XM_843521	CO716576	NA
Cfa.11812.1.A1_s_at	0.0343933	1.73396	9.26612	8.93185	8.71384	P	P	P	8.26699	8.44309	7.79972	P	P	P	Cfa.11812.1.A1_s_at	LOC100855937	100855937	0001570 // vasculogenesis // inferred from electronic annotation///0001890 // placenta development // inferred from electronic annotation///0006355 // regulation of transcription, DNA-dependent // inferred from electronic annotation///0006913 // nucleocyt	0005634 // nucleus // inferred from electronic annotation///0005737 // cytoplasm // inferred from electronic annotation///0005829 // cytosol // inferred from electronic annotation	0003682 // chromatin binding // inferred from electronic annotation///0003713 // transcription coactivator activity // inferred from electronic annotation///0005515 // protein binding // inferred from electronic annotation///0008022 // protein C-terminus	chrX:59252425-59253033 (-) // 99.34 //	NA	2013-10-23	This probe set was annotated using the Matching Probes based pipeline to a Entrez Gene identifier using 2 transcripts. // false // Matching Probes // A	GENSCAN00000011004 // ensembl // 8 // Cross Hyb Matching Probes	ENSCAFT00000027168(11),XM_003640220(11)	Cfa.11812	NA	59253033	chrX	99.34	59252425	-	NA	ENSCAFG00000017153	NA	cbp/p300-interacting transactivator 1-like	Canine_2 Genome Array	May 2005 (Broad Institute of MIT and Harvard 2.0)	GO:0001570|GO:0001890|GO:0006355|GO:0006913|GO:0007179|GO:0007420|GO:0010628|GO:0030318|GO:0032496|GO:0032868|GO:0034097|GO:0034341|GO:0042438|GO:0043473|GO:0043524|GO:0043627|GO:0045668|GO:0051591|GO:0060395|GO:0060711|GO:0060712|GO:0070555|GO:0070669|GO	IPR007576 // CITED // 2.8E-66	NA	NA	NA	NA	XP_003640268	XM_003640220	CO593161	NA
Cfa.11155.1.A1_at	0.0166961	0.580462	7.55469	7.78562	7.96605	P	P	P	8.65084	8.7403	8.25365	P	P	P	Cfa.11155.1.A1_at	CFA.34406	NA	NA	NA	NA	chr35:15754161-15754860 (+) // 99.01 //	NA	2013-10-23	This probe set was annotated using the Matching Probes based pipeline to a UniGene identifier using 1 transcripts. // false // Matching Probes // A	NA	ENSCAFT00000015575(11)	Cfa.11155	NA	15754860	chr35	99.01	15754161	+	NA	ENSCAFG00000009809	NA	NA	Canine_2 Genome Array	May 2005 (Broad Institute of MIT and Harvard 2.0)	NA	IPR004018 // RPEL repeat // 1.3E-13///IPR004018 // RPEL repeat // 1.3E-12///IPR004018 // RPEL repeat // 4.4E-14///IPR004018 // RPEL repeat // 3.5E-12	NA	NA	NA	NA	NA	NA	CO588307	NA
Cfa.10213.1.S1_at	0.0275814	0.564438	8.03597	7.97922	8.24823	P	P	P	8.74975	8.69421	9.2434	P	P	P	Cfa.10213.1.S1_at	NA	NA	NA	NA	NA	chr3:31165677-31167025 (+) // 99.26 //	NA	2013-10-23	This probe set was annotated using the Accession mapped clusters based pipeline to a UniGene identifier using 7 transcripts. // false // Accession mapped clusters // E	NA	BU751079,BU751080,CN005499,CO592955,CO683888,DN271246,DN439246	Cfa.10213	NA	31167025	chr3	99.26	31165677	+	NA	NA	NA	NA	Canine_2 Genome Array	May 2005 (Broad Institute of MIT and Harvard 2.0)	NA	NA	NA	NA	NA	NA	NA	NA	BU751079	NA
Cfa.5332.1.A1_at	0.0300832	0.605352	9.06969	9.12944	8.8698	P	P	P	9.78297	9.43472	9.98386	P	P	P	Cfa.5332.1.A1_at	CLIC2	492270	0006821 // chloride transport // inferred from electronic annotation///0010880 // regulation of release of sequestered calcium ion into cytosol by sarcoplasmic reticulum // inferred from electronic annotation///0051099 // positive regulation of binding //	0005622 // intracellular // inferred from electronic annotation///0005737 // cytoplasm // inferred from electronic annotation///0016020 // membrane // inferred from electronic annotation	0004602 // glutathione peroxidase activity // inferred from electronic annotation///0005247 // voltage-gated chloride channel activity // inferred from electronic annotation	chrX:126283953-126284507 (-) // 89.79 //	NA	2013-10-23	This probe set was annotated using the Matching Probes based pipeline to a Entrez Gene identifier using 2 transcripts. // false // Matching Probes // A	NA	ENSCAFT00000047938(11),NM_001195154(11)	Cfa.5332	NA	126284507	chrX	89.79	126283953	-	NA	ENSCAFG00000029471	NA	chloride intracellular channel 2	Canine_2 Genome Array	May 2005 (Broad Institute of MIT and Harvard 2.0)	GO:0006821|GO:0010880|GO:0051099|GO:0060315|GO:0005622|GO:0005737|GO:0016020|GO:0004602|GO:0005247	IPR002109 // Glutaredoxin // 1.6E-8	NA	NA	NA	NA	NP_001182083	NM_001195154	CO711833	NA
Cfa.1849.1.A1_at	0.0440943	0.299317	7.80409	7.99527	8.61935	P	P	P	9.25582	9.4332	10.6532	P	P	P	Cfa.1849.1.A1_at	MRC1	487114	NA	NA	0030246 // carbohydrate binding // inferred from electronic annotation	chr2:21923577-21924360 (-) // 98.99 //	NA	2013-10-23	This probe set was annotated using the Matching Probes based pipeline to a Entrez Gene identifier using 2 transcripts. // false // Matching Probes // A	NA	ENSCAFT00000044300(11),XM_544242(11)	Cfa.1849	NA	21924360	chr2	98.99	21923577	-	NA	ENSCAFG00000004496	NA	mannose receptor, C type 1	Canine_2 Genome Array	May 2005 (Broad Institute of MIT and Harvard 2.0)	GO:0030246	IPR000562 // Fibronectin, type II, collagen-binding // 7.4E-19///IPR000772 // Ricin B lectin domain // 3.5E-10///IPR001304 // C-type lectin // 2.8E-25///IPR001304 // C-type lectin // 1.7E-29///IPR001304 // C-type lectin // 4.9E-25///IPR001304 // C-type le	NA	NA	NA	NA	XP_544242	XM_544242	BU748962	NA
Cfa.12256.1.A1_at	0.0247575	0.479702	6.07816	5.83021	5.44173	A	A	A	6.74834	6.48533	7.25689	P	P	P	Cfa.12256.1.A1_at	LOC100686047	100686047	NA	NA	NA	chr9:8891581-8893021 (+) // 98.45 //	NA	2013-10-23	This probe set was annotated using the Matching Probes based pipeline to a Entrez Gene identifier using 2 transcripts. // false // Matching Probes // A	NA	ENSCAFT00000049895(11),XM_003435168(11)	Cfa.12256	NA	8893021	chr9	98.45	8891581	+	NA	ENSCAFG00000028912	NA	CMRF35-like molecule-like	Canine_2 Genome Array	May 2005 (Broad Institute of MIT and Harvard 2.0)	NA	IPR013106 // Immunoglobulin V-set // 1.7E-14	NA	NA	NA	NA	XP_003435216	XM_003435168	CO633674	NA
Cfa.12224.1.A1_at	0.0471645	1.91233	8.21917	7.42013	7.84348	P	P	P	6.99907	7.01017	6.76383	A	P	A	Cfa.12224.1.A1_at	NA	NA	NA	NA	NA	chr17:41282260-41282655 (-) // 66.67 //	NA	2013-10-23	This probe set was annotated using the Accession mapped clusters based pipeline to a UniGene identifier using 3 transcripts. // false // Accession mapped clusters // E	NA	CO662609,CO663895,CO668325	Cfa.12224	NA	41282655	chr17	66.67	41282260	-	NA	NA	NA	NA	Canine_2 Genome Array	May 2005 (Broad Institute of MIT and Harvard 2.0)	NA	NA	NA	NA	NA	NA	NA	NA	CO662609	NA
Cfa.16255.1.S1_at	0.0062263	0.651969	12.8649	12.8653	12.6648	P	P	P	13.2392	13.5213	13.4792	P	P	P	Cfa.16255.1.S1_at	DNAJB4	479982	0006457 // protein folding // inferred from electronic annotation	0005634 // nucleus // inferred from electronic annotation///0005737 // cytoplasm // inferred from electronic annotation///0005886 // plasma membrane // inferred from electronic annotation	0005515 // protein binding // inferred from electronic annotation///0031072 // heat shock protein binding // inferred from electronic annotation///0051082 // unfolded protein binding // inferred from electronic annotation	chr6:71937380-71947455 (-) // 98.24 //	NA	2013-10-23	This probe set was annotated using the Matching Probes based pipeline to a Entrez Gene identifier using 2 transcripts. // false // Matching Probes // A	NA	ENSCAFT00000032419(11),XM_862584(11)	Cfa.16255	NA	71947455	chr6	98.24	71937380	-	NA	ENSCAFG00000020357	NA	DnaJ (Hsp40) homolog, subfamily B, member 4	Canine_2 Genome Array	May 2005 (Broad Institute of MIT and Harvard 2.0)	GO:0006457|GO:0005634|GO:0005737|GO:0005886|GO:0005515|GO:0031072|GO:0051082	IPR001623 // DnaJ domain // 8.9E-33///IPR002939 // Chaperone DnaJ, C-terminal // 4.6E-33	NA	NA	NA	NA	XP_867677	XM_862584	BU748000	NA
Cfa.9240.1.S1_at	0.0378449	0.304007	6.66836	7.25181	5.91459	P	P	P	7.51532	8.71518	8.7519	P	P	P	Cfa.9240.1.S1_at	SPP1	478471	0001503 // ossification // inferred from electronic annotation///0007155 // cell adhesion // inferred from electronic annotation///0010811 // positive regulation of cell-substrate adhesion // inferred from electronic annotation///0030593 // neutrophil che	0005615 // extracellular space // inferred from electronic annotation///0005737 // cytoplasm // inferred from electronic annotation///0045177 // apical part of cell // inferred from electronic annotation	0050840 // extracellular matrix binding // inferred from electronic annotation	chr32:14319520-14322647 (+) // 99.05 //	NA	2013-10-23	This probe set was annotated using the Matching Probes based pipeline to a Entrez Gene identifier using 1 transcripts. // false // Matching Probes // A	DQ195101 // gb // 3 // Cross Hyb Matching Probes	ENSCAFT00000039667(11)	Cfa.9240	NA	14322647	chr32	99.05	14319520	+	NA	ENSCAFG00000009569	NA	secreted phosphoprotein 1	Canine_2 Genome Array	May 2005 (Broad Institute of MIT and Harvard 2.0)	GO:0001503|GO:0007155|GO:0010811|GO:0030593|GO:0033280|GO:0005615|GO:0005737|GO:0045177|GO:0050840	IPR002038 // Osteopontin // 1.3E-122	NA	NA	NA	NA	XP_003434071///XP_003434072///XP_003640150///XP_535649	XM_003434023///XM_003434024///XM_003640102///XM_535649	CO584391	NA
Cfa.15299.1.S1_at	0.00946456	0.221324	11.8769	11.276	11.2665	P	P	P	13.429	14.2415	13.1245	P	P	P	Cfa.15299.1.S1_at	DUSP1	489117	0006470 // protein dephosphorylation // inferred from electronic annotation///0016311 // dephosphorylation // inferred from electronic annotation///0035335 // peptidyl-tyrosine dephosphorylation // inferred from electronic annotation	NA	0004721 // phosphoprotein phosphatase activity // inferred from electronic annotation///0004725 // protein tyrosine phosphatase activity // inferred from electronic annotation///0005515 // protein binding // inferred from electronic annotation///0008138 /	chr4:42780589-42782242 (+) // 99.59 //	NA	2013-10-23	This probe set was annotated using the Matching Probes based pipeline to a Entrez Gene identifier using 2 transcripts. // false // Matching Probes // A	NA	ENSCAFT00000047739(11),XM_546235(11)	Cfa.15299	NA	42782242	chr4	99.59	42780589	+	NA	ENSCAFG00000029826	NA	dual specificity phosphatase 1	Canine_2 Genome Array	May 2005 (Broad Institute of MIT and Harvard 2.0)	GO:0006470|GO:0016311|GO:0035335|GO:0004721|GO:0004725|GO:0005515|GO:0008138|GO:0016787|GO:0016791|GO:0017017	IPR000242 // Protein-tyrosine phosphatase, receptor/non-receptor type // 3.3E-9///IPR000340 // Dual specificity phosphatase, catalytic domain // 1.2E-51	NA	NA	NA	NA	XP_546235	XM_546235	CX002242	NA
Cfa.16258.1.S1_at	0.0217281	1.59145	11.4459	11.7755	11.5378	P	P	P	10.952	11.1315	10.6435	P	P	P	Cfa.16258.1.S1_at	BHLHE40	484680	0000122 // negative regulation of transcription from RNA polymerase II promoter // inferred from electronic annotation///0006351 // transcription, DNA-dependent // inferred from electronic annotation///0006355 // regulation of transcription, DNA-dependent	0005634 // nucleus // inferred from electronic annotation///0005730 // nucleolus // inferred from electronic annotation///0005794 // Golgi apparatus // inferred from electronic annotation	0000981 // sequence-specific DNA binding RNA polymerase II transcription factor activity // inferred from electronic annotation///0001078 // RNA polymerase II core promoter proximal region sequence-specific DNA binding transcription factor activity involv	chr20:15643984-15645474 (-) // 99.6 //	NA	2013-10-23	This probe set was annotated using the Matching Probes based pipeline to a Entrez Gene identifier using 1 transcripts. // false // Matching Probes // A	NA	ENSCAFT00000009043(11)	Cfa.16258	NA	15645474	chr20	99.6	15643984	-	NA	ENSCAFG00000005621	NA	basic helix-loop-helix family, member e40	Canine_2 Genome Array	May 2005 (Broad Institute of MIT and Harvard 2.0)	GO:0000122|GO:0006351|GO:0006355|GO:0006366|GO:0007623|GO:0009416|GO:0032922|GO:0043153|GO:0043433|GO:0045892|GO:0005634|GO:0005730|GO:0005794|GO:0000981|GO:0001078|GO:0001102|GO:0001191|GO:0003677|GO:0003705|GO:0005515|GO:0019904|GO:0042803|GO:0043425|GO	IPR003650 // Orange // 3.8E-14///IPR011598 // Myc-type, basic helix-loop-helix (bHLH) domain // 2.3E-15	NA	NA	NA	NA	XP_541795	XM_541795	CF410484	NA
Cfa.4937.1.S1_at	0.00574896	0.530253	7.72339	7.90011	7.46148	P	P	P	8.42248	8.62263	8.79499	P	P	P	Cfa.4937.1.S1_at	NA	NA	NA	NA	NA	chr2:24919087-24919799 (+) // 100.0 //	NA	2013-10-23	This probe set was annotated using the Accession mapped clusters based pipeline to a UniGene identifier using 4 transcripts. // false // Accession mapped clusters // E	NA	CO628172,CO679782,DN409689,DN744323	Cfa.4937	NA	24919799	chr2	100	24919087	+	NA	NA	NA	NA	Canine_2 Genome Array	May 2005 (Broad Institute of MIT and Harvard 2.0)	NA	NA	NA	NA	NA	NA	NA	NA	CO628172	NA
Cfa.2563.1.A1_at	0.0107211	1.8863	9.72312	9.32432	9.75583	P	P	P	8.68353	8.81889	8.5831	P	P	P	Cfa.2563.1.A1_at	NA	NA	NA	NA	NA	chr4:5766921-5768130 (-) // 89.75 //	NA	2013-10-23	This probe set was annotated using the Accession mapped clusters based pipeline to a UniGene identifier using 3 transcripts. // false // Accession mapped clusters // E	NA	CF408697,CF408698,CO585314	Cfa.2563	NA	5768130	chr4	89.75	5766921	-	NA	NA	NA	NA	Canine_2 Genome Array	May 2005 (Broad Institute of MIT and Harvard 2.0)	NA	NA	NA	NA	NA	NA	NA	NA	CF408697	NA
Cfa.4767.1.A1_at	0.00472657	1.67309	7.83689	8.00975	8.01267	P	P	P	7.17796	7.06004	7.38213	P	P	P	Cfa.4767.1.A1_at	NA	NA	NA	NA	NA	chr26:20925967-20926634 (-) // 92.54 //	NA	2013-10-23	This probe set was annotated using the Accession mapped clusters based pipeline to a UniGene identifier using 2 transcripts. // false // Accession mapped clusters // E	NA	CO631321,DN417648	Cfa.4767	NA	20926634	chr26	92.54	20925967	-	NA	NA	NA	NA	Canine_2 Genome Array	May 2005 (Broad Institute of MIT and Harvard 2.0)	NA	NA	NA	NA	NA	NA	NA	NA	CO631321	NA
Cfa.15039.1.A1_at	0.0013179	0.637528	7.52435	7.43702	7.32877	P	P	P	8.05531	7.99311	8.18964	P	P	P	Cfa.15039.1.A1_at	NA	NA	NA	NA	NA	chr27:4736179-4736788 (+) // 93.82 //	NA	2013-10-23	This probe set was annotated using the Accession mapped clusters based pipeline to a UniGene identifier using 3 transcripts. // false // Accession mapped clusters // E	NA	CO590301,CO684681,DN748546	Cfa.15039	NA	4736788	chr27	93.82	4736179	+	NA	NA	NA	NA	Canine_2 Genome Array	May 2005 (Broad Institute of MIT and Harvard 2.0)	NA	NA	NA	NA	NA	NA	NA	NA	CO590301	NA
Cfa.10413.1.S1_at	0.0357649	1.52428	10.7979	11.2117	11.2141	P	P	P	10.5355	10.6631	10.2005	P	P	P	Cfa.10413.1.S1_at	RABGAP1L	480064	NA	NA	NA	chr7:27390884-27520331 (-) // 99.43 //	NA	2013-10-23	This probe set was annotated using the Matching Probes based pipeline to a Entrez Gene identifier using 1 transcripts. // false // Matching Probes // A	NA	XM_856228(11)	Cfa.10413	NA	27520331	chr7	99.43	27390884	-	NA	NA	NA	RAB GTPase activating protein 1-like	Canine_2 Genome Array	May 2005 (Broad Institute of MIT and Harvard 2.0)	NA	NA	NA	NA	NA	NA	XP_861321	XM_856228	CO686214	NA
Cfa.14854.1.A1_at	0.0113494	0.481777	7.79559	7.16494	7.47449	P	P	M	8.27537	8.7174	8.63453	P	P	P	Cfa.14854.1.A1_at	NA	NA	NA	NA	NA	chr9:56505690-56506198 (-) // 96.35 //	NA	2013-10-23	This probe set was annotated using the Accession mapped clusters based pipeline to a UniGene identifier using 2 transcripts. // false // Accession mapped clusters // E	NA	CO627525,CO672349	Cfa.14854	NA	56506198	chr9	96.35	56505690	-	NA	NA	NA	NA	Canine_2 Genome Array	May 2005 (Broad Institute of MIT and Harvard 2.0)	NA	NA	NA	NA	NA	NA	NA	NA	CO627525	NA
Cfa.3362.1.S1_at	0.0060593	1.9337	7.08655	7.47737	7.38447	P	P	P	6.40577	6.45157	6.25819	P	P	P	Cfa.3362.1.S1_at	LOC100856039	100856039	0007601 // visual perception // inferred from electronic annotation///0048806 // genitalia development // inferred from electronic annotation	0005739 // mitochondrion // inferred from electronic annotation	NA	chr34:17207340-17212534 (-) // 100.0 //	NA	2013-10-23	This probe set was annotated using the Matching Probes based pipeline to a Entrez Gene identifier using 1 transcripts. // false // Matching Probes // A	NA	XM_003640139(11)	Cfa.3362	NA	17212534	chr34	100	17207340	-	NA	NA	NA	mitochondrial import inner membrane translocase subunit TIM14-like	Canine_2 Genome Array	May 2005 (Broad Institute of MIT and Harvard 2.0)	GO:0007601|GO:0048806|GO:0005739	NA	NA	NA	NA	NA	XP_003640187	XM_003640139	CO610717	NA
Cfa.225.1.S1_at	0.0427764	0.6496	9.54513	9.17845	9.49512	P	P	P	10.344	9.85926	9.85236	P	P	P	Cfa.225.1.S1_at	MOB1A	612924	0035329 // hippo signaling cascade // inferred from electronic annotation	NA	NA	chr17:52002856-52004698 (+) // 93.76 //	NA	2013-10-23	This probe set was annotated using the Genome Consensus/Exemplar Overlap based pipeline to a Entrez Gene identifier using 1 transcripts. // false // Genome Consensus/Exemplar Overlap // C	NA	XM_847765	Cfa.225	NA	52004698	chr17	93.76	52002856	+	NA	NA	NA	MOB kinase activator 1A	Canine_2 Genome Array	May 2005 (Broad Institute of MIT and Harvard 2.0)	GO:0035329	NA	NA	NA	NA	NA	XP_852858	XM_847765	CO696673	NA
Cfa.9448.1.A1_at	0.00762629	0.586801	6.83313	6.87164	7.15297	P	P	P	7.92599	7.7021	7.53108	P	P	P	Cfa.9448.1.A1_at	TTF1	608462	NA	NA	NA	chr9:55221498-55223373 (+) // 92.69 //	NA	2013-10-23	This probe set was annotated using the Genome Consensus/Exemplar Overlap based pipeline to a Entrez Gene identifier using 1 transcripts. // false // Genome Consensus/Exemplar Overlap // C	NA	XM_845493	Cfa.9448	NA	55223373	chr9	92.69	55221498	+	NA	NA	NA	transcription termination factor, RNA polymerase I	Canine_2 Genome Array	May 2005 (Broad Institute of MIT and Harvard 2.0)	NA	NA	NA	NA	NA	NA	XP_850586	XM_845493	BU744947	NA
Cfa.20113.1.S1_s_at	0.041315	1.5698	11.2443	10.8278	11.2056	P	P	P	10.1853	10.3528	10.7613	P	P	P	Cfa.20113.1.S1_s_at	ZFP91	475962	NA	NA	0003676 // nucleic acid binding // inferred from electronic annotation///0046872 // metal ion binding // inferred from electronic annotation	chr18:40828595-40837171 (-) // 95.44 //	NA	2013-10-23	This probe set was annotated using the Matching Probes based pipeline to a Entrez Gene identifier using 2 transcripts. // false // Matching Probes // A	NA	ENSCAFT00000012301(11),XM_853755(11)	Cfa.20113	NA	40837171	chr18	95.44	40828595	-	NA	ENSCAFG00000007675	NA	zinc finger protein 91 homolog (mouse)	Canine_2 Genome Array	May 2005 (Broad Institute of MIT and Harvard 2.0)	GO:0003676|GO:0046872	NA	NA	NA	NA	NA	XP_858848	XM_853755	BU749676	NA
Cfa.10880.1.A1_s_at	0.00589398	0.604713	7.19028	6.97441	7.32583	P	A	P	7.96765	7.96814	7.7417	P	P	P	Cfa.10880.1.A1_s_at	FEM1B	478352	0002070 // epithelial cell maturation // inferred from electronic annotation///0016567 // protein ubiquitination // inferred from electronic annotation///0042981 // regulation of apoptotic process // inferred from electronic annotation///0051438 // regula	0005634 // nucleus // inferred from electronic annotation///0005737 // cytoplasm // inferred from electronic annotation	0004842 // ubiquitin-protein ligase activity // inferred from electronic annotation///0005123 // death receptor binding // inferred from electronic annotation///0005515 // protein binding // inferred from electronic annotation	chr30:35303126-35303977 (+) // 98.59 //	NA	2013-10-23	This probe set was annotated using the Matching Probes based pipeline to a Entrez Gene identifier using 2 transcripts. // false // Matching Probes // A	NA	ENSCAFT00000027692(11),XM_535526(11)	Cfa.10880	NA	35303977	chr30	98.59	35303126	+	NA	ENSCAFG00000017476	NA	fem-1 homolog b (C. elegans)	Canine_2 Genome Array	May 2005 (Broad Institute of MIT and Harvard 2.0)	GO:0002070|GO:0016567|GO:0042981|GO:0051438|GO:0060442|GO:0060743|GO:1902041|GO:2000001|GO:0005634|GO:0005737|GO:0004842|GO:0005123|GO:0005515	IPR002110 // Ankyrin repeat // 7.8E-9///IPR002110 // Ankyrin repeat // 3.9E-13///IPR002110 // Ankyrin repeat // 1.6E-8///IPR002110 // Ankyrin repeat // 9.9E-14///IPR002110 // Ankyrin repeat // 3.3E-9///IPR002110 // Ankyrin repeat // 6.0E-12	NA	NA	NA	NA	XP_535526	XM_535526	CF413270	NA
Cfa.12831.1.S1_at	0.0419464	0.630007	9.31882	9.12764	9.12262	P	P	P	10.0032	9.51771	10.0043	P	P	P	Cfa.12831.1.S1_at	HCLS1	100684969	NA	NA	NA	chr33:27942820-27947518 (-) // 99.86 //	NA	2013-10-23	This probe set was annotated using the Matching Probes based pipeline to a Entrez Gene identifier using 1 transcripts. // false // Matching Probes // A	NA	XM_003434074(11)	Cfa.12831	NA	27947518	chr33	99.86	27942820	-	NA	NA	NA	hematopoietic cell-specific Lyn substrate 1	Canine_2 Genome Array	May 2005 (Broad Institute of MIT and Harvard 2.0)	NA	NA	NA	NA	NA	NA	XP_003434122	XM_003434074	CO715492	NA
CfaAffx.7441.1.S1_s_at	0.0313717	1.70757	7.94924	8.44703	8.1654	P	P	P	7.49618	7.67147	7.05355	P	P	P	CfaAffx.7441.1.S1_s_at	CCDC164	475690	0060285 // ciliary cell motility // inferred from electronic annotation///0070286 // axonemal dynein complex assembly // inferred from electronic annotation	NA	NA	chr17:23460286-23498640 (+) // 100.0 //	NA	2013-10-23	This probe set was annotated using the Matching Probes based pipeline to a Entrez Gene identifier using 2 transcripts. // false // Matching Probes // A	NA	ENSCAFT00000006981(11),XM_532897(11)	NA	NA	23498640	chr17	100	23460286	+	NA	ENSCAFG00000004346	NA	coiled-coil domain containing 164	Canine_2 Genome Array	May 2005 (Broad Institute of MIT and Harvard 2.0)	GO:0060285|GO:0070286	NA	NA	NA	NA	NA	XP_532897	XM_532897	pmrna7341	NA
Cfa.16189.1.A1_at	0.00565065	2.26365	7.65379	8.2175	7.93137	P	P	P	6.91323	6.51014	6.86565	P	P	P	Cfa.16189.1.A1_at	COMMD6	476946	0032088 // negative regulation of NF-kappaB transcription factor activity // inferred from electronic annotation	NA	0005515 // protein binding // inferred from electronic annotation///0051059 // NF-kappaB binding // inferred from electronic annotation	chr22:32265310-32283253 (-) // 98.93 //	NA	2013-10-23	This probe set was annotated using the Matching Probes based pipeline to a Entrez Gene identifier using 2 transcripts. // false // Matching Probes // A	NA	ENSCAFT00000048023(11),XM_534146(11)	Cfa.16189	NA	32283253	chr22	98.93	32265310	-	NA	ENSCAFG00000029815	NA	COMM domain containing 6	Canine_2 Genome Array	May 2005 (Broad Institute of MIT and Harvard 2.0)	GO:0032088|GO:0005515|GO:0051059	IPR009886 // HCaRG // 2.5E-20	NA	NA	NA	NA	XP_534146	XM_534146	CO614955	NA
Cfa.16947.1.A1_at	0.0457475	0.334043	7.7338	6.28778	6.57277	P	P	A	8.26268	8.54198	8.89555	P	P	P	Cfa.16947.1.A1_at	LOC100856263	100856263	NA	NA	NA	chr26:41949388-41949954 (-) // 89.98 //	NA	2013-10-23	This probe set was annotated using the Matching Probes based pipeline to a Entrez Gene identifier using 1 transcripts. // false // Matching Probes // A	NA	XM_003639929(11)	Cfa.16947	NA	41949954	chr26	89.98	41949388	-	NA	NA	NA	cholesterol 25-hydroxylase-like	Canine_2 Genome Array	May 2005 (Broad Institute of MIT and Harvard 2.0)	NA	NA	NA	NA	NA	NA	XP_003639977	XM_003639929	DN751348	NA
Cfa.1457.1.S1_at	0.00455627	0.656365	9.15225	9.32355	9.07843	P	P	P	9.92873	9.66423	9.78243	P	P	P	Cfa.1457.1.S1_at	NA	NA	NA	NA	NA	chr17:9496562-9497183 (+) // 98.88 //	NA	2013-10-23	This probe set was annotated using the Accession mapped clusters based pipeline to a UniGene identifier using 3 transcripts. // false // Accession mapped clusters // E	NA	BU744805,BU744806,DN752358	Cfa.1457	NA	9497183	chr17	98.88	9496562	+	NA	NA	NA	NA	Canine_2 Genome Array	May 2005 (Broad Institute of MIT and Harvard 2.0)	NA	NA	NA	NA	NA	NA	NA	NA	BU744805	NA
Cfa.1668.1.S1_s_at	0.0344335	0.652168	6.57424	6.14894	6.08631	P	P	P	6.67339	6.96848	7.04222	P	P	P	Cfa.1668.1.S1_s_at	ELMOD2	476075	0006909 // phagocytosis // inferred from electronic annotation///0043547 // positive regulation of GTPase activity // inferred from electronic annotation///0050688 // regulation of defense response to virus // inferred from electronic annotation	0005856 // cytoskeleton // inferred from electronic annotation	0005096 // GTPase activator activity // inferred from electronic annotation	chr19:5298415-5314629 (-) // 99.06 //	NA	2013-10-23	This probe set was annotated using the Matching Probes based pipeline to a Entrez Gene identifier using 2 transcripts. // false // Matching Probes // A	NA	ENSCAFT00000043586(11),XM_533284(11)	Cfa.1668	NA	5314629	chr19	99.06	5298415	-	NA	ENSCAFG00000029846	NA	ELMO/CED-12 domain containing 2	Canine_2 Genome Array	May 2005 (Broad Institute of MIT and Harvard 2.0)	GO:0006909|GO:0043547|GO:0050688|GO:0005856|GO:0005096	IPR006816 // Engulfment/cell motility, ELMO // 2.8E-51	NA	NA	NA	NA	XP_533284	XM_533284	BU746709	NA
Cfa.15192.1.A1_s_at	0.041698	0.591182	7.24896	6.92173	6.73256	P	P	P	8.09249	7.60813	7.44457	P	P	P	Cfa.15192.1.A1_s_at	CREB5	475266	0006355 // regulation of transcription, DNA-dependent // inferred from electronic annotation///0045444 // fat cell differentiation // inferred from electronic annotation///0045893 // positive regulation of transcription, DNA-dependent // inferred from ele	0005634 // nucleus // inferred from electronic annotation	0001077 // RNA polymerase II core promoter proximal region sequence-specific DNA binding transcription factor activity involved in positive regulation of transcription // inferred from electronic annotation///0003676 // nucleic acid binding // inferred fr	chr14:44839341-44841277 (+) // 96.56 //	NA	2013-10-23	This probe set was annotated using the Matching Probes based pipeline to a Entrez Gene identifier using 3 transcripts. // false // Matching Probes // A	NA	XM_003431925(11),XM_003431926(11),XM_532500(11)	Cfa.15192	NA	44841277	chr14	96.56	44839341	+	NA	NA	NA	cAMP responsive element binding protein 5	Canine_2 Genome Array	May 2005 (Broad Institute of MIT and Harvard 2.0)	GO:0006355|GO:0045444|GO:0045893|GO:0045944|GO:0060612|GO:0005634|GO:0001077|GO:0003676|GO:0003700|GO:0043565|GO:0046872	NA	NA	NA	NA	NA	XP_003431973///XP_003431974///XP_532500	XM_003431925///XM_003431926///XM_532500	BU750677	NA
Cfa.6090.1.S1_at	0.020092	0.630114	8.23371	7.86348	8.25414	P	A	A	8.85787	8.67942	8.8389	P	P	P	Cfa.6090.1.S1_at	NSUN5	479720	NA	NA	NA	chr6:9899041-9900652 (+) // 99.08 //	NA	2013-10-23	This probe set was annotated using the Matching Probes based pipeline to a Entrez Gene identifier using 1 transcripts. // false // Matching Probes // A	NA	XM_536846(11)	Cfa.6090	NA	9900652	chr6	99.08	9899041	+	NA	NA	NA	NOP2/Sun domain family, member 5	Canine_2 Genome Array	May 2005 (Broad Institute of MIT and Harvard 2.0)	NA	NA	NA	NA	NA	NA	XP_003434780///XP_536846	XM_003434732///XM_536846	CO665246	NA
Cfa.3379.1.A1_at	0.00471923	1.66212	10.2504	10.4968	10.192	P	P	P	9.54071	9.70332	9.50685	P	P	P	Cfa.3379.1.A1_at	NA	NA	NA	NA	NA	chr6:65451979-65452642 (+) // 100.0 //	NA	2013-10-23	This probe set was annotated using the Accession mapped clusters based pipeline to a UniGene identifier using 2 transcripts. // false // Accession mapped clusters // E	NA	AJ536982,CO664777	Cfa.3379	NA	65452642	chr6	100	65451979	+	NA	NA	NA	NA	Canine_2 Genome Array	May 2005 (Broad Institute of MIT and Harvard 2.0)	NA	NA	NA	NA	NA	NA	NA	NA	AJ536982	NA
Cfa.14528.1.A1_at	0.0495485	0.417603	9.94344	9.53767	8.68796	P	P	P	10.7155	11.0707	10.3364	P	P	P	Cfa.14528.1.A1_at	DLA-79	483594	0001916 // positive regulation of T cell mediated cytotoxicity // inferred from electronic annotation///0002474 // antigen processing and presentation of peptide antigen via MHC class I // inferred from electronic annotation///0006955 // immune response /	0016020 // membrane // inferred from electronic annotation///0042612 // MHC class I protein complex // inferred from electronic annotation	0042605 // peptide antigen binding // inferred from electronic annotation	chr18:44178521-44180123 (+) // 87.77 //	NA	2013-10-23	This probe set was annotated using the Matching Probes based pipeline to a Entrez Gene identifier using 1 transcripts. // false // Matching Probes // A	NM_001020810 // refseq // 1 // Cross Hyb Matching Probes///XM_533650 // refseq // 1 // Cross Hyb Matching Probes///GENSCAN00000011309 // ensembl // 1 // Cross Hyb Matching Probes///ENSCAFT00000013073 // ensembl // 1 // Cross Hyb Matching Probes///ENSCAFT0	ENSCAFT00000038631(11)	Cfa.14528	NA	44180123	chr18	87.77	44178521	+	NA	ENSCAFG00000008234	NA	MHC class Ib	Canine_2 Genome Array	May 2005 (Broad Institute of MIT and Harvard 2.0)	GO:0001916|GO:0002474|GO:0006955|GO:0019882|GO:0016020|GO:0042612|GO:0042605	IPR001039 // MHC class I, alpha chain, alpha1/alpha2 // 4.2E-74///IPR003597 // Immunoglobulin C1-set // 1.3E-22	NA	NA	NA	NA	NP_001018646	NM_001020810	CO674938	NA
Cfa.4408.1.A1_at	0.0272202	0.628777	6.09651	5.90966	5.92484	P	P	P	6.62617	6.40008	6.8804	P	P	P	Cfa.4408.1.A1_at	NA	NA	NA	NA	NA	chr24:21118615-21119389 (+) // 98.98 //	NA	2013-10-23	This probe set was annotated using the Accession mapped clusters based pipeline to a UniGene identifier using 8 transcripts. // false // Accession mapped clusters // E	NA	CK998335,CN000152,CN001670,CN005400,CO664174,CX005794,CX005795,DN748470	Cfa.4408	NA	21119389	chr24	98.98	21118615	+	NA	NA	NA	NA	Canine_2 Genome Array	May 2005 (Broad Institute of MIT and Harvard 2.0)	NA	NA	NA	NA	NA	NA	NA	NA	CX005794	NA
Cfa.15762.1.S1_at	0.0168028	0.4664	8.01144	7.9077	8.58778	P	P	P	8.92475	9.43873	9.47798	P	P	P	Cfa.15762.1.S1_at	LOC100685890	100685890	NA	NA	NA	chr9:8829720-8835715 (+) // 94.81 //	NA	2013-10-23	This probe set was annotated using the Matching Probes based pipeline to a Entrez Gene identifier using 2 transcripts. // false // Matching Probes // A	GENSCAN00000020700 // ensembl // 3 // Cross Hyb Matching Probes	ENSCAFT00000046760(11),XM_003435166(11)	Cfa.15762	NA	8835715	chr9	94.81	8829720	+	NA	ENSCAFG00000028809	NA	CMRF35-like molecule 1-like	Canine_2 Genome Array	May 2005 (Broad Institute of MIT and Harvard 2.0)	NA	IPR013106 // Immunoglobulin V-set // 8.4E-12	NA	NA	NA	NA	XP_003435214	XM_003435166	DN378325	NA
Cfa.3966.1.S1_at	0.0277684	0.543498	7.57154	7.82416	8.26824	P	P	P	8.48117	8.91427	8.94964	P	P	P	Cfa.3966.1.S1_at	NA	NA	NA	NA	NA	chr5:74973516-74974788 (+) // 94.03 //	NA	2013-10-23	This probe set was annotated using the Accession mapped clusters based pipeline to a UniGene identifier using 8 transcripts. // false // Accession mapped clusters // E	NA	BU749903,BU749904,CF412906,CF412907,CK998231,CN005294,DN269139,DN422709	Cfa.3966	NA	74974788	chr5	94.03	74973516	+	NA	NA	NA	NA	Canine_2 Genome Array	May 2005 (Broad Institute of MIT and Harvard 2.0)	NA	NA	NA	NA	NA	NA	NA	NA	CN005294	NA
Cfa.10902.1.S1_at	0.0378661	1.91701	5.57475	5.51739	4.87946	P	P	P	4.23875	4.80139	4.11655	A	M	A	Cfa.10902.1.S1_at	UGT8	487910	0002175 // protein localization to paranode region of axon // inferred from electronic annotation///0007010 // cytoskeleton organization // inferred from electronic annotation///0008088 // axon cargo transport // inferred from electronic annotation///0008	NA	0016740 // transferase activity // inferred from electronic annotation///0016757 // transferase activity, transferring glycosyl groups // inferred from electronic annotation///0016758 // transferase activity, transferring hexosyl groups // inferred from e	chr32:37156023-37156736 (+) // 99.44 //	NA	2013-10-23	This probe set was annotated using the Matching Probes based pipeline to a Entrez Gene identifier using 1 transcripts. // false // Matching Probes // A	NA	ENSCAFT00000019368(11)	Cfa.10902	NA	37156736	chr32	99.44	37156023	+	NA	ENSCAFG00000012173	NA	UDP glycosyltransferase 8	Canine_2 Genome Array	May 2005 (Broad Institute of MIT and Harvard 2.0)	GO:0002175|GO:0007010|GO:0008088|GO:0008152|GO:0030913|GO:0048812|GO:0016740|GO:0016757|GO:0016758	IPR002213 // UDP-glucuronosyl/UDP-glucosyltransferase // 5.0E-121///IPR007235 // Glycosyl transferase, family 28, C-terminal // 1.3E-9	NA	NA	NA	NA	XP_545033	XM_545033	CO592245	NA
Cfa.3188.1.A1_at	0.0171959	0.515326	8.14254	8.30197	8.61	P	P	P	9.36539	9.31061	9.28639	P	P	P	Cfa.3188.1.A1_at	TMEM150A	483080	NA	NA	NA	chr17:42545742-42547751 (+) // 99.93 //	NA	2013-10-23	This probe set was annotated using the Genome Consensus/Exemplar Overlap based pipeline to a Entrez Gene identifier using 2 transcripts. // false // Genome Consensus/Exemplar Overlap // C	NA	ENSCAFT00000012288,XM_540195	Cfa.3188	NA	42547751	chr17	99.93	42545742	+	NA	ENSCAFG00000007680	NA	transmembrane protein 150A	Canine_2 Genome Array	May 2005 (Broad Institute of MIT and Harvard 2.0)	NA	IPR019402 // Frag1/DRAM/Sfk1 // 2.9E-70	NA	NA	NA	NA	XP_540195	XM_540195	DN749544	NA
Cfa.20265.1.S1_at	0.0169613	2.7452	6.60702	6.24571	6.36192	P	M	P	5.42035	4.61094	4.69218	P	A	A	Cfa.20265.1.S1_at	AHCYL2	475197	0006730 // one-carbon metabolic process // inferred from electronic annotation	NA	0004013 // adenosylhomocysteinase activity // inferred from electronic annotation///0016787 // hydrolase activity // inferred from electronic annotation	chr14:10302383-10303304 (-) // 78.41 //	NA	2013-10-23	This probe set was annotated using the Genome Target Overlap based pipeline to a Entrez Gene identifier using 1 transcripts. // false // Genome Target Overlap // B	NA	ENSCAFT00000002379	Cfa.20265	NA	10303304	chr14	78.41	10302383	-	NA	ENSCAFG00000001524	NA	adenosylhomocysteinase-like 2	Canine_2 Genome Array	May 2005 (Broad Institute of MIT and Harvard 2.0)	GO:0006730|GO:0004013|GO:0016787	IPR000043 // Adenosylhomocysteinase // 8.1E-126///IPR006140 // D-isomer specific 2-hydroxyacid dehydrogenase, NAD-binding // 1.3E-12///IPR015878 // S-adenosyl-L-homocysteine hydrolase, NAD binding domain // 9.3E-85	NA	NA	NA	NA	XP_003431920///XP_532429///XP_849026	XM_003431872///XM_532429///XM_843933	BU745405	NA
Cfa.17578.1.S1_at	0.0269132	1.55357	9.97497	10.1329	9.88764	P	P	P	9.38119	9.58133	9.09631	P	P	P	Cfa.17578.1.S1_at	NA	NA	NA	NA	NA	chr17:63536122-63539008 (-) // 67.15 //	NA	2013-10-23	This probe set was annotated using the Accession mapped clusters based pipeline to a UniGene identifier using 3 transcripts. // false // Accession mapped clusters // E	NA	CO601434,DN386161,DN433644	Cfa.17578	NA	63539008	chr17	67.15	63536122	-	NA	NA	NA	NA	Canine_2 Genome Array	May 2005 (Broad Institute of MIT and Harvard 2.0)	NA	NA	NA	NA	NA	NA	NA	NA	DN386161	NA
Cfa.15113.1.S1_at	0.00145682	0.447649	7.42113	7.24651	7.61328	P	P	P	8.76162	8.59794	8.40089	P	P	P	Cfa.15113.1.S1_at	NA	NA	NA	NA	NA	chrX:103924487-103925214 (-) // 94.54 //	NA	2013-10-23	This probe set was annotated using the Genome Target Overlap based pipeline to a ENSEMBL identifier using 1 transcripts. // false // Genome Target Overlap // B	NA	GENSCAN00000042792	Cfa.15113	NA	103925214	chrX	94.54	103924487	-	NA	NA	NA	NA	Canine_2 Genome Array	May 2005 (Broad Institute of MIT and Harvard 2.0)	NA	NA	NA	NA	NA	NA	NA	NA	BQ234959	NA
Cfa.17115.1.S1_s_at	0.0248051	0.451963	5.68111	6.335	5.63807	A	A	A	6.62343	7.02335	7.43996	P	P	P	Cfa.17115.1.S1_s_at	CORO1A	489949	0001845 // phagolysosome assembly // inferred from electronic annotation///0006816 // calcium ion transport // inferred from electronic annotation///0006909 // phagocytosis // inferred from electronic annotation///0007015 // actin filament organization //	0001772 // immunological synapse // inferred from electronic annotation///0001891 // phagocytic cup // inferred from electronic annotation///0005737 // cytoplasm // inferred from electronic annotation///0005884 // actin filament // inferred from electroni	0005515 // protein binding // inferred from electronic annotation///0008022 // protein C-terminus binding // inferred from electronic annotation///0008092 // cytoskeletal protein binding // inferred from electronic annotation///0042802 // identical protei	chr6:21174814-21180353 (+) // 100.0 //	NA	2013-10-23	This probe set was annotated using the Matching Probes based pipeline to a Entrez Gene identifier using 2 transcripts. // false // Matching Probes // A	NA	ENSCAFT00000027103(9),XM_547069(11)	Cfa.17115	NA	21180353	chr6	100	21174814	+	NA	ENSCAFG00000017110	NA	coronin, actin binding protein, 1A	Canine_2 Genome Array	May 2005 (Broad Institute of MIT and Harvard 2.0)	GO:0001845|GO:0006816|GO:0006909|GO:0007015|GO:0008064|GO:0008360|GO:0016477|GO:0030036|GO:0030335|GO:0030595|GO:0030833|GO:0031589|GO:0032796|GO:0034097|GO:0042102|GO:0043029|GO:0048873|GO:0050870|GO:0050918|GO:0051126|GO:0071353|GO:0001772|GO:0001891|GO	IPR001680 // WD40 repeat // 3.3E-13///IPR001680 // WD40 repeat // 1.0E-11///IPR001680 // WD40 repeat // 7.1E-9///IPR015048 // Domain of unknown function DUF1899 // 1.4E-37///IPR015049 // Domain of unknown function DUF1900 // 3.4E-57	NA	NA	NA	NA	XP_003434861///XP_547069	XM_003434813///XM_547069	DN408317	NA
Cfa.21276.1.S1_at	0.030692	0.635276	10.7576	11.0616	11.0314	P	P	P	11.4486	11.8988	11.4362	P	P	P	Cfa.21276.1.S1_at	PTP4A1	481863	0006470 // protein dephosphorylation // inferred from electronic annotation///0016311 // dephosphorylation // inferred from electronic annotation///0030335 // positive regulation of cell migration // inferred from electronic annotation///0035335 // peptid	0005737 // cytoplasm // inferred from electronic annotation///0009898 // internal side of plasma membrane // inferred from electronic annotation	0004725 // protein tyrosine phosphatase activity // inferred from electronic annotation///0008138 // protein tyrosine/serine/threonine phosphatase activity // inferred from electronic annotation///0016791 // phosphatase activity // inferred from electroni	chr12:30044843-30052481 (+) // 93.53 /////chr27:30537753-30539154 (-) // 90.89 //	NA	2013-10-23	This probe set was annotated using the Matching Probes based pipeline to a Entrez Gene identifier using 1 transcripts. // false // Matching Probes // A	GENSCAN00000036458 // ensembl // 5 // Cross Hyb Matching Probes	XM_538984(11)	Cfa.21276	NA	30052481	chr12	93.53	30044843	+	NA	NA	NA	protein tyrosine phosphatase type IVA, member 1	Canine_2 Genome Array	May 2005 (Broad Institute of MIT and Harvard 2.0)	GO:0006470|GO:0016311|GO:0030335|GO:0035335|GO:0005737|GO:0009898|GO:0004725|GO:0008138|GO:0016791	IPR000242 // Protein-tyrosine phosphatase, receptor/non-receptor type // 5.0E-10///IPR000340 // Dual specificity phosphatase, catalytic domain // 4.1E-12	NA	NA	NA	NA	XP_003431802///XP_538984	XM_003431754///XM_538984	CF413178	NA
Cfa.21258.1.S1_at	0.0297234	0.451536	7.74287	7.02702	7.72396	P	P	P	8.32447	8.45298	9.13047	P	P	P	Cfa.21258.1.S1_at	FCGR3A	478984	NA	NA	NA	chr38:24054460-24059800 (+) // 99.85 //	NA	2013-10-23	This probe set was annotated using the Matching Probes based pipeline to a Entrez Gene identifier using 2 transcripts. // false // Matching Probes // A	NA	ENSCAFT00000020665(11),XM_536141(11)	Cfa.21258	NA	24059800	chr38	99.85	24054460	+	NA	ENSCAFG00000013015	NA	Fc fragment of IgG, low affinity IIIa, receptor (CD16a)	Canine_2 Genome Array	May 2005 (Broad Institute of MIT and Harvard 2.0)	NA	NA	NA	NA	NA	NA	XP_536141	XM_536141	DN341021	NA
Cfa.19549.1.S1_at	0.0283814	0.261204	5.8376	5.45514	6.21532	P	P	P	8.15053	8.07983	6.86574	P	P	P	Cfa.19549.1.S1_at	AGXT2L1	478511	0008152 // metabolic process // inferred from electronic annotation	NA	0003824 // catalytic activity // inferred from electronic annotation///0008483 // transaminase activity // inferred from electronic annotation///0030170 // pyridoxal phosphate binding // inferred from electronic annotation	chr32:31996339-31998092 (-) // 96.14 //	NA	2013-10-23	This probe set was annotated using the Genome Target Overlap based pipeline to a Entrez Gene identifier using 2 transcripts. // false // Genome Target Overlap // B	NA	ENSCAFT00000017994,XM_535690	Cfa.19549	NA	31998092	chr32	96.14	31996339	-	NA	ENSCAFG00000011314	NA	alanine-glyoxylate aminotransferase 2-like 1	Canine_2 Genome Array	May 2005 (Broad Institute of MIT and Harvard 2.0)	GO:0008152|GO:0003824|GO:0008483|GO:0030170	IPR005814 // Aminotransferase class-III // 1.3E-60	NA	NA	NA	NA	XP_535690	XM_535690	DN439920	NA
Cfa.17746.1.S1_at	0.0403858	0.376262	6.81251	6.06726	6.41182	P	P	P	7.28348	7.60302	8.4636	P	P	P	Cfa.17746.1.S1_at	TRIB1	482039	0006469 // negative regulation of protein kinase activity // inferred from electronic annotation///0007254 // JNK cascade // inferred from electronic annotation///0014912 // negative regulation of smooth muscle cell migration // inferred from electronic a	0005634 // nucleus // inferred from electronic annotation///0005737 // cytoplasm // inferred from electronic annotation	0004860 // protein kinase inhibitor activity // inferred from electronic annotation///0008134 // transcription factor binding // inferred from electronic annotation///0031434 // mitogen-activated protein kinase kinase binding // inferred from electronic a	chr13:26377141-26383336 (+) // 89.16 //	NA	2013-10-23	This probe set was annotated using the Matching Probes based pipeline to a Entrez Gene identifier using 2 transcripts. // false // Matching Probes // A	NA	ENSCAFT00000001643(11),XM_539160(11)	Cfa.17746	NA	26383336	chr13	89.16	26377141	+	NA	ENSCAFG00000001077	NA	tribbles homolog 1 (Drosophila)	Canine_2 Genome Array	May 2005 (Broad Institute of MIT and Harvard 2.0)	GO:0006469|GO:0007254|GO:0014912|GO:0031665|GO:0032436|GO:0032496|GO:0043405|GO:0043433|GO:0048662|GO:0005634|GO:0005737|GO:0004860|GO:0008134|GO:0031434|GO:0031625|GO:0055106	IPR000719 // Protein kinase, catalytic domain // 5.3E-36///IPR001245 // Serine-threonine/tyrosine-protein kinase catalytic domain // 1.9E-17	NA	NA	NA	NA	XP_539160	XM_539160	DN422752	NA
Cfa.4202.1.S1_at	0.0302204	0.238221	8.70834	7.87157	8.64441	P	P	P	9.58042	10.3915	11.1736	P	P	P	Cfa.4202.1.S1_at	NA	NA	NA	NA	NA	chr17:25467654-25469026 (+) // 95.7 //	NA	2013-10-23	This probe set was annotated using the Accession mapped clusters based pipeline to a UniGene identifier using 5 transcripts. // false // Accession mapped clusters // E	NA	AJ537181,CK996790,CN002911,DN269915,DN373220	Cfa.4202	NA	25469026	chr17	95.7	25467654	+	NA	NA	NA	NA	Canine_2 Genome Array	May 2005 (Broad Institute of MIT and Harvard 2.0)	NA	NA	NA	NA	NA	NA	NA	NA	CK996790	NA
Cfa.20994.1.S1_s_at	0.0420802	1.60927	6.90618	6.83991	6.94443	P	P	P	6.2118	6.45683	5.91383	P	P	P	Cfa.20994.1.S1_s_at	SBSPON	610426	0006955 // immune response // inferred from electronic annotation	0031012 // extracellular matrix // inferred from electronic annotation	0005044 // scavenger receptor activity // inferred from electronic annotation///0030247 // polysaccharide binding // inferred from electronic annotation	chr29:24713626-24736499 (-) // 94.98 //	NA	2013-10-23	This probe set was annotated using the Matching Probes based pipeline to a Entrez Gene identifier using 2 transcripts. // false // Matching Probes // A	GENSCAN00000031487 // ensembl // 1 // Cross Hyb Matching Probes	ENSCAFT00000039873(11),XM_847934(11)	Cfa.20994	NA	24736499	chr29	94.98	24713626	-	NA	ENSCAFG00000008004	NA	somatomedin B and thrombospondin, type 1 domain containing	Canine_2 Genome Array	May 2005 (Broad Institute of MIT and Harvard 2.0)	GO:0006955|GO:0031012|GO:0005044|GO:0030247	NA	NA	NA	NA	NA	XP_853027	XM_847934	DN387671	NA
Cfa.18028.1.S1_at	0.000486586	0.449962	5.03928	5.0341	5.2571	A	A	A	6.26634	6.11859	6.39966	P	M	P	Cfa.18028.1.S1_at	GRB10	607755	0007165 // signal transduction // inferred from electronic annotation///0030178 // negative regulation of Wnt receptor signaling pathway // inferred from electronic annotation///0030949 // positive regulation of vascular endothelial growth factor receptor	NA	0005070 // SH3/SH2 adaptor activity // inferred from electronic annotation///0005158 // insulin receptor binding // inferred from electronic annotation///0005515 // protein binding // inferred from electronic annotation///0005543 // phospholipid binding /	chr18:4878275-4904685 (-) // 90.31 //	NA	2013-10-23	This probe set was annotated using the Genome Target Overlap based pipeline to a Entrez Gene identifier using 2 transcripts. // false // Genome Target Overlap // B	GENSCAN00000009722 // ensembl // 2 // Cross Hyb Matching Probes///GENSCAN00000040858 // ensembl // 3 // Cross Hyb Matching Probes	ENSCAFT00000005505,XM_844545	Cfa.18028	NA	4904685	chr18	90.31	4878275	-	NA	ENSCAFG00000003422	NA	growth factor receptor-bound protein 10	Canine_2 Genome Array	May 2005 (Broad Institute of MIT and Harvard 2.0)	GO:0007165|GO:0030178|GO:0030949|GO:0042326|GO:0046325|GO:0046627|GO:0048009|GO:0005070|GO:0005158|GO:0005515|GO:0005543	IPR000159 // Ras-association // 3.8E-14///IPR001849 // Pleckstrin homology domain // 7.0E-10///IPR015042 // BPS (Between PH and SH2) domain // 1.6E-14	NA	NA	NA	NA	XP_849638	XM_844545	DN384250	NA
Cfa.16997.1.S1_at	0.00653742	0.655608	8.57442	8.38991	8.69463	P	P	P	9.23841	9.22352	9.03143	P	P	P	Cfa.16997.1.S1_at	DUSP23	488630	0006470 // protein dephosphorylation // inferred from electronic annotation///0016311 // dephosphorylation // inferred from electronic annotation///0035335 // peptidyl-tyrosine dephosphorylation // inferred from electronic annotation	0005634 // nucleus // inferred from electronic annotation///0043231 // intracellular membrane-bounded organelle // inferred from electronic annotation	0004725 // protein tyrosine phosphatase activity // inferred from electronic annotation///0008138 // protein tyrosine/serine/threonine phosphatase activity // inferred from electronic annotation///0016787 // hydrolase activity // inferred from electronic	chr38:25353961-25357832 (-) // 48.78 //	NA	2013-10-23	This probe set was annotated using the Genome Target Overlap based pipeline to a Entrez Gene identifier using 2 transcripts. // false // Genome Target Overlap // B	NA	ENSCAFT00000048683,XM_545747	Cfa.16997	NA	25357832	chr38	48.78	25353961	-	NA	ENSCAFG00000031934	NA	dual specificity phosphatase 23	Canine_2 Genome Array	May 2005 (Broad Institute of MIT and Harvard 2.0)	GO:0006470|GO:0016311|GO:0035335|GO:0005634|GO:0043231|GO:0004725|GO:0008138|GO:0016787|GO:0016791	IPR000242 // Protein-tyrosine phosphatase, receptor/non-receptor type // 1.1E-9///IPR000340 // Dual specificity phosphatase, catalytic domain // 1.2E-13	NA	NA	NA	NA	XP_545747	XM_545747	DN347928	NA
Cfa.19696.1.S1_s_at	0.0131195	0.56962	6.19515	5.76766	6.12152	P	P	P	6.57003	7.02156	6.92558	P	P	P	Cfa.19696.1.S1_s_at	COL14A1	475085	0003229 // ventricular cardiac muscle tissue development // inferred from electronic annotation///0030199 // collagen fibril organization // inferred from electronic annotation///0048873 // homeostasis of number of cells within a tissue // inferred from e	0005614 // interstitial matrix // inferred from electronic annotation///0005615 // extracellular space // inferred from electronic annotation///0031012 // extracellular matrix // inferred from electronic annotation	NA	chr13:22192559-22231480 (+) // 97.53 //	NA	2013-10-23	This probe set was annotated using the Matching Probes based pipeline to a Entrez Gene identifier using 2 transcripts. // false // Matching Probes // A	NA	ENSCAFT00000001452(11),XM_532319(11)	Cfa.19696	NA	22231480	chr13	97.53	22192559	+	NA	ENSCAFG00000000934	NA	collagen, type XIV, alpha 1	Canine_2 Genome Array	May 2005 (Broad Institute of MIT and Harvard 2.0)	GO:0003229|GO:0030199|GO:0048873|GO:0061050|GO:0005614|GO:0005615|GO:0031012	IPR002035 // von Willebrand factor, type A // 7.6E-53///IPR002035 // von Willebrand factor, type A // 3.7E-51///IPR003961 // Fibronectin, type III // 1.4E-17///IPR003961 // Fibronectin, type III // 7.7E-14///IPR003961 // Fibronectin, type III // 3.2E-12//	NA	NA	NA	NA	XP_532319	XM_532319	BU749684	NA
Cfa.18941.1.S1_s_at	0.0472219	0.580225	7.98978	7.41455	7.37749	P	P	P	8.4641	8.44899	8.30431	P	P	P	Cfa.18941.1.S1_s_at	DTX3L	478586	0006302 // double-strand break repair // inferred from electronic annotation///0006974 // response to DNA damage stimulus // inferred from electronic annotation///0010390 // histone monoubiquitination // inferred from electronic annotation	0005634 // nucleus // inferred from electronic annotation///0005737 // cytoplasm // inferred from electronic annotation	0004842 // ubiquitin-protein ligase activity // inferred from electronic annotation///0005515 // protein binding // inferred from electronic annotation///0008270 // zinc ion binding // inferred from electronic annotation///0042393 // histone binding // in	chr33:28718809-28723107 (+) // 96.8 //	NA	2013-10-23	This probe set was annotated using the Matching Probes based pipeline to a Entrez Gene identifier using 2 transcripts. // false // Matching Probes // A	NA	ENSCAFT00000018969(11),XM_535762(11)	Cfa.18941	NA	28723107	chr33	96.8	28718809	+	NA	ENSCAFG00000011948	NA	deltex 3-like (Drosophila)	Canine_2 Genome Array	May 2005 (Broad Institute of MIT and Harvard 2.0)	GO:0006302|GO:0006974|GO:0010390|GO:0005634|GO:0005737|GO:0004842|GO:0005515|GO:0008270|GO:0042393|GO:0046872	IPR018957 // Zinc finger, C3HC4 RING-type // 5.2E-9	NA	NA	NA	NA	XP_535762	XM_535762	DN382130	NA
Cfa.18928.1.S1_at	0.0481192	0.525157	6.28467	6.89659	6.06335	P	P	P	7.2719	7.32665	7.55148	P	P	P	Cfa.18928.1.S1_at	SKAP2	482366	0008285 // negative regulation of cell proliferation // inferred from electronic annotation	0005737 // cytoplasm // inferred from electronic annotation///0005886 // plasma membrane // inferred from electronic annotation	0005543 // phospholipid binding // inferred from electronic annotation	chr14:42873200-42944862 (-) // 99.82 //	NA	2013-10-23	This probe set was annotated using the Matching Probes based pipeline to a Entrez Gene identifier using 2 transcripts. // false // Matching Probes // A	NA	ENSCAFT00000004676(9),XM_539483(11)	Cfa.18928	NA	42944862	chr14	99.82	42873200	-	NA	ENSCAFG00000002921	NA	src kinase associated phosphoprotein 2	Canine_2 Genome Array	May 2005 (Broad Institute of MIT and Harvard 2.0)	GO:0008285|GO:0005737|GO:0005886|GO:0005543	IPR001452 // Src homology-3 domain // 2.8E-14///IPR001849 // Pleckstrin homology domain // 1.5E-17///IPR011511 // Variant SH3 // 1.0E-12	NA	NA	NA	NA	XP_539483	XM_539483	DN266076	NA
Cfa.20164.1.S1_at	0.00129955	1.58113	8.65372	8.77084	8.70817	P	P	P	8.15936	7.9895	7.99692	P	P	P	Cfa.20164.1.S1_at	MPV17	611056	0000002 // mitochondrial genome maintenance // inferred from electronic annotation///0032836 // glomerular basement membrane development // inferred from electronic annotation///0034614 // cellular response to reactive oxygen species // inferred from elec	0005739 // mitochondrion // inferred from electronic annotation///0005743 // mitochondrial inner membrane // inferred from electronic annotation///0005777 // peroxisome // inferred from electronic annotation///0016021 // integral to membrane // inferred f	NA	chr17:24261286-24270665 (-) // 100.0 //	NA	2013-10-23	This probe set was annotated using the Matching Probes based pipeline to a Entrez Gene identifier using 1 transcripts. // false // Matching Probes // A	NA	XM_848683(11)	Cfa.20164	NA	24270665	chr17	100	24261286	-	NA	NA	NA	MpV17 mitochondrial inner membrane protein	Canine_2 Genome Array	May 2005 (Broad Institute of MIT and Harvard 2.0)	GO:0000002|GO:0032836|GO:0034614|GO:0042592|GO:0048839|GO:0072593|GO:2000377|GO:0005739|GO:0005743|GO:0005777|GO:0016021	NA	NA	NA	NA	NA	XP_853776	XM_848683	DN416427	NA
Cfa.17083.1.S1_at	0.0234257	0.308435	9.13557	7.94996	8.3691	P	P	P	9.63025	10.1802	10.7686	P	P	P	Cfa.17083.1.S1_at	OBFC2A	478847	NA	NA	NA	chr37:5157332-5161584 (+) // 99.77 //	NA	2013-10-23	This probe set was annotated using the Matching Probes based pipeline to a Entrez Gene identifier using 1 transcripts. // false // Matching Probes // A	ENSCAFT00000049772 // ensembl // 2 // Cross Hyb Matching Probes	XM_536009(11)	Cfa.17083	NA	5161584	chr37	99.77	5157332	+	NA	NA	NA	nucleic acid binding protein 1	Canine_2 Genome Array	May 2005 (Broad Institute of MIT and Harvard 2.0)	NA	NA	NA	NA	NA	NA	XP_536009	XM_536009	DN382434	NA
Cfa.1079.1.S1_at	0.0062837	2.80747	10.113	9.44809	9.71679	P	P	P	8.54204	7.86273	8.39871	P	P	P	Cfa.1079.1.S1_at	LOC100686326	100686326	NA	NA	NA	chrUn:50126096-50140853 (+) // 93.12 /////chr2:7503037-7517659 (-) // 94.27 /////chr2:8649346-8663813 (-) // 92.55 /////chr2:8302657-8315165 (-) // 82.38 /////chr2:9321217-9333906 (-) // 81.38 //	NA	2013-10-23	This probe set was annotated using the Matching Probes based pipeline to a Entrez Gene identifier using 1 transcripts. // false // Matching Probes // A	GENSCAN00000004373 // ensembl // 4 // Cross Hyb Matching Probes///GENSCAN00000004380 // ensembl // 7 // Cross Hyb Matching Probes///GENSCAN00000019080 // ensembl // 3 // Cross Hyb Matching Probes///GENSCAN00000030870 // ensembl // 6 // Cross Hyb Matching	XR_134562(9)	Cfa.1079	NA	50140853	chrUn	93.12	50126096	+	NA	ENSCAFG00000024687	NA	ankyrin repeat domain-containing protein 26-like	Canine_2 Genome Array	May 2005 (Broad Institute of MIT and Harvard 2.0)	NA	IPR021885 // Protein of unknown function DUF3496 // 1.3E-31	NA	NA	NA	NA	NA	XR_139921	DN323066	NA
Cfa.18376.1.S1_at	0.0476323	0.596253	8.75621	8.54794	8.31884	P	P	P	9.13425	9.00624	9.66584	P	P	P	Cfa.18376.1.S1_at	BIRC3	489433	0006915 // apoptotic process // inferred from electronic annotation///0016567 // protein ubiquitination // inferred from electronic annotation///0042326 // negative regulation of phosphorylation // inferred from electronic annotation///0042981 // regulati	0005622 // intracellular // inferred from electronic annotation///0005634 // nucleus // inferred from electronic annotation///0005634 // nucleus // inferred from sequence or structural similarity///0005737 // cytoplasm // inferred from electronic annotati	0004842 // ubiquitin-protein ligase activity // inferred from electronic annotation///0005515 // protein binding // inferred from electronic annotation///0008270 // zinc ion binding // inferred from electronic annotation///0016874 // ligase activity // in	chr5:32333442-32338690 (-) // 86.02 //	NA	2013-10-23	This probe set was annotated using the Matching Probes based pipeline to a Entrez Gene identifier using 1 transcripts. // false // Matching Probes // A	EF102104 // gb // 1 // Cross Hyb Matching Probes///NM_001080725 // refseq // 1 // Cross Hyb Matching Probes	ENSCAFT00000024001(9)	Cfa.18376	NA	32338690	chr5	86.02	32333442	-	NA	ENSCAFG00000015105	NA	baculoviral IAP repeat containing 3	Canine_2 Genome Array	May 2005 (Broad Institute of MIT and Harvard 2.0)	GO:0006915|GO:0016567|GO:0042326|GO:0042981|GO:0060546|GO:0070266|GO:2000378|GO:0005622|GO:0005634|GO:0005634|GO:0005737|GO:0005737|GO:0004842|GO:0005515|GO:0008270|GO:0016874|GO:0046872	IPR001315 // Caspase Recruitment // 1.2E-22///IPR001370 // Baculoviral inhibition of apoptosis protein repeat // 2.3E-21///IPR001370 // Baculoviral inhibition of apoptosis protein repeat // 2.3E-24///IPR001370 // Baculoviral inhibition of apoptosis protei	NA	NA	NA	NA	NP_001074194	NM_001080725	DN366676	NA
Cfa.20816.2.S1_at	0.0236574	0.64559	7.13969	7.17262	6.95489	P	P	P	7.45315	7.82274	7.86061	P	P	P	Cfa.20816.2.S1_at	LARP7	478519	0006396 // RNA processing // inferred from electronic annotation	0005634 // nucleus // inferred from electronic annotation///0005737 // cytoplasm // inferred from electronic annotation///0030529 // ribonucleoprotein complex // inferred from electronic annotation	0000166 // nucleotide binding // inferred from electronic annotation///0003676 // nucleic acid binding // inferred from electronic annotation///0003723 // RNA binding // inferred from electronic annotation	chr32:35346199-35352490 (+) // 100.0 //	NA	2013-10-23	This probe set was annotated using the Genome Target Overlap based pipeline to a Entrez Gene identifier using 2 transcripts. // false // Genome Target Overlap // B	NA	ENSCAFT00000018607,XM_535698	Cfa.20816	NA	35352490	chr32	100	35346199	+	NA	ENSCAFG00000011715	NA	La ribonucleoprotein domain family, member 7	Canine_2 Genome Array	May 2005 (Broad Institute of MIT and Harvard 2.0)	GO:0006396|GO:0005634|GO:0005737|GO:0030529|GO:0000166|GO:0003676|GO:0003723	IPR000504 // RNA recognition motif domain // 7.3E-20///IPR006630 // RNA-binding protein Lupus La // 2.0E-28///IPR014886 // RNA-binding motif // 1.2E-31	NA	NA	NA	NA	XP_535698	XM_535698	DN269821	NA
Cfa.8906.1.A1_at	0.0499638	0.625664	8.32126	8.40069	8.93872	P	P	P	9.17943	9.12636	9.44503	P	P	P	Cfa.8906.1.A1_at	NA	NA	NA	NA	NA	chr19:40978893-40979521 (+) // 87.25 //	NA	2013-10-23	This probe set was annotated using the Genome Target Overlap based pipeline to a ENSEMBL identifier using 1 transcripts. // false // Genome Target Overlap // B	NA	GENSCAN00000032289	Cfa.8906	NA	40979521	chr19	87.25	40978893	+	NA	NA	NA	NA	Canine_2 Genome Array	May 2005 (Broad Institute of MIT and Harvard 2.0)	NA	NA	NA	NA	NA	NA	NA	NA	CO586018	NA
Cfa.9253.1.A1_at	0.0383262	0.398498	10.2622	9.80608	10.3361	P	P	P	11.4596	10.8343	11.9402	P	P	P	Cfa.9253.1.A1_at	LOC100856047	100856047	0000082 // G1/S transition of mitotic cell cycle // inferred from electronic annotation///0006184 // GTP catabolic process // inferred from electronic annotation///0007010 // cytoskeleton organization // inferred from electronic annotation///0007264 // sm	0005622 // intracellular // inferred from electronic annotation///0016020 // membrane // inferred from electronic annotation	0000166 // nucleotide binding // inferred from electronic annotation///0003924 // GTPase activity // inferred from electronic annotation///0005515 // protein binding // inferred from electronic annotation///0005525 // GTP binding // inferred from electron	chr4:13395083-13395809 (-) // 98.9 //	NA	2013-10-23	This probe set was annotated using the Matching Probes based pipeline to a Entrez Gene identifier using 1 transcripts. // false // Matching Probes // A	NA	ENSCAFT00000044949(10)	Cfa.9253	NA	13395809	chr4	98.9	13395083	-	NA	ENSCAFG00000031346	NA	rho-related GTP-binding protein RhoU-like	Canine_2 Genome Array	May 2005 (Broad Institute of MIT and Harvard 2.0)	GO:0000082|GO:0006184|GO:0007010|GO:0007264|GO:0008360|GO:0016601|GO:0030036|GO:0005622|GO:0016020|GO:0000166|GO:0003924|GO:0005515|GO:0005525	IPR001806 // Small GTPase superfamily // 4.1E-53///IPR013684 // Mitochondrial Rho-like // 5.1E-21	NA	NA	NA	NA	XP_003639029	XM_003638981	CO589673	NA
Cfa.5580.1.A1_at	0.0290426	1.54446	7.76873	7.74294	7.71674	P	P	P	7.3096	7.09673	6.91402	P	P	P	Cfa.5580.1.A1_at	NA	NA	NA	NA	NA	chr5:55880988-55881532 (+) // 99.45 //	NA	2013-10-23	This probe set was annotated using the Accession mapped clusters based pipeline to a UniGene identifier using 2 transcripts. // false // Accession mapped clusters // E	NA	CO618711,CO632504	Cfa.5580	NA	55881532	chr5	99.45	55880988	+	NA	NA	NA	NA	Canine_2 Genome Array	May 2005 (Broad Institute of MIT and Harvard 2.0)	NA	NA	NA	NA	NA	NA	NA	NA	CO632504	NA
Cfa.12326.1.A1_at	0.0417526	0.565538	8.20067	7.84321	7.47953	P	P	P	8.83113	8.67683	8.559	P	P	P	Cfa.12326.1.A1_at	NA	NA	NA	NA	NA	chr34:23145407-23145860 (+) // 98.69 //	NA	2013-10-23	This probe set was annotated using the Accession mapped clusters based pipeline to a UniGene identifier using 2 transcripts. // false // Accession mapped clusters // E	NA	CO614755,CO619619	Cfa.12326	NA	23145860	chr34	98.69	23145407	+	NA	NA	NA	NA	Canine_2 Genome Array	May 2005 (Broad Institute of MIT and Harvard 2.0)	NA	NA	NA	NA	NA	NA	NA	NA	CO614755	NA
Cfa.8933.1.A1_at	0.0376906	0.528657	10.4151	10.0852	10.3847	P	P	P	11.2922	11.5091	10.768	P	P	P	Cfa.8933.1.A1_at	DUSP6	482594	0000188 // inactivation of MAPK activity // inferred from electronic annotation///0001933 // negative regulation of protein phosphorylation // inferred from electronic annotation///0006470 // protein dephosphorylation // inferred from electronic annotatio	NA	0004721 // phosphoprotein phosphatase activity // inferred from electronic annotation///0004725 // protein tyrosine phosphatase activity // inferred from electronic annotation///0005515 // protein binding // inferred from electronic annotation///0008138 /	chr15:33335522-33335938 (-) // 100.0 //	NA	2013-10-23	This probe set was annotated using the Matching Probes based pipeline to a Entrez Gene identifier using 1 transcripts. // false // Matching Probes // A	NA	ENSCAFT00000009874(11)	Cfa.8933	NA	33335938	chr15	100	33335522	-	NA	ENSCAFG00000006100	NA	dual specificity phosphatase 6	Canine_2 Genome Array	May 2005 (Broad Institute of MIT and Harvard 2.0)	GO:0000188|GO:0001933|GO:0006470|GO:0016311|GO:0035335|GO:0043065|GO:0051409|GO:0060420|GO:0004721|GO:0004725|GO:0005515|GO:0008138|GO:0016787|GO:0016791|GO:0017017	IPR000340 // Dual specificity phosphatase, catalytic domain // 9.8E-47///IPR001763 // Rhodanese-like domain // 9.8E-18	NA	NA	NA	NA	XP_852241///XP_865350	XM_847148///XM_860257	CO594245	NA
Cfa.6978.1.A1_at	0.0386527	0.586253	5.21301	5.65004	5.82635	P	M	M	6.25423	6.34552	6.46039	P	P	P	Cfa.6978.1.A1_at	NA	NA	NA	NA	NA	chr6:21860593-21861142 (+) // 93.28 //	NA	2013-10-23	This probe set was annotated using the Accession mapped clusters based pipeline to a UniGene identifier using 2 transcripts. // false // Accession mapped clusters // E	NA	CO603771,CO604419	Cfa.6978	NA	21861142	chr6	93.28	21860593	+	NA	NA	NA	NA	Canine_2 Genome Array	May 2005 (Broad Institute of MIT and Harvard 2.0)	NA	NA	NA	NA	NA	NA	NA	NA	CO603771	NA
Cfa.1793.1.S1_at	0.0261622	0.580403	5.7067	5.35246	5.85067	P	P	P	6.49443	6.66313	6.0937	P	P	P	Cfa.1793.1.S1_at	GXYLT2	610815	0016266 // O-glycan processing // inferred from electronic annotation	NA	0016757 // transferase activity, transferring glycosyl groups // inferred from electronic annotation///0035252 // UDP-xylosyltransferase activity // inferred from electronic annotation	chr20:22188896-22190059 (-) // 98.55 //	NA	2013-10-23	This probe set was annotated using the Matching Probes based pipeline to a Entrez Gene identifier using 1 transcripts. // false // Matching Probes // A	NA	ENSCAFT00000010368(11)	Cfa.1793	NA	22190059	chr20	98.55	22188896	-	NA	ENSCAFG00000006424	NA	glucoside xylosyltransferase 2	Canine_2 Genome Array	May 2005 (Broad Institute of MIT and Harvard 2.0)	GO:0016266|GO:0016757|GO:0035252	IPR002495 // Glycosyl transferase, family 8 // 1.1E-20	NA	NA	NA	NA	XP_853462	XM_848369	CF412702	NA
Cfa.1803.1.S1_at	0.0118384	2.19576	9.54499	9.08221	9.35499	P	P	P	8.57283	7.9971	7.96008	P	P	P	Cfa.1803.1.S1_at	LOC100686326///LOC607646	607646///100686326	NA	NA	NA	chr2:7302420-7303825 (+) // 95.92 /////chrUn:50126583-50127996 (+) // 96.27 /////chr2:8313263-8314677 (-) // 99.16 /////chr2:7515557-7517168 (-) // 96.48 /////chr2:9331821-9333421 (-) // 95.85 /////chrUn:61194091-61195402 (-) // 92.12 /////chrUn:41382630-	NA	2013-10-23	This probe set was annotated using the Genome Consensus/Exemplar Overlap based pipeline to a Entrez Gene identifier using 2 transcripts. // true // Genome Consensus/Exemplar Overlap // C	NA	GENSCAN00000031634,XR_134562,GENSCAN00000041256,ENSCAFT00000038098,XR_139921,GENSCAN00000004373	Cfa.1803	NA	7303825	chr2	95.92	7302420	+	NA	ENSCAFG00000024687	NA	ankyrin repeat domain-containing protein 26-like///ankyrin repeat domain-containing protein 26-like	Canine_2 Genome Array	May 2005 (Broad Institute of MIT and Harvard 2.0)	NA	IPR021885 // Protein of unknown function DUF3496 // 1.3E-31	NA	NA	NA	NA	NA	XR_134562///XR_139921	CF409938	NA
Cfa.2593.1.S1_at	0.00217757	0.579133	7.52889	7.70643	7.74923	M	P	A	8.48749	8.56852	8.28768	P	P	M	Cfa.2593.1.S1_at	PLAUR	476446	NA	0005887 // integral to plasma membrane // inferred from electronic annotation///0009986 // cell surface // inferred from electronic annotation	0005515 // protein binding // inferred from electronic annotation///0019899 // enzyme binding // inferred from electronic annotation	chr1:114369220-114382926 (+) // 94.39 //	NA	2013-10-23	This probe set was annotated using the Matching Probes based pipeline to a Entrez Gene identifier using 1 transcripts. // false // Matching Probes // A	NA	ENSCAFT00000007613(11)	Cfa.2593	NA	114382926	chr1	94.39	114369220	+	NA	ENSCAFG00000004730	NA	plasminogen activator, urokinase receptor	Canine_2 Genome Array	May 2005 (Broad Institute of MIT and Harvard 2.0)	GO:0005887|GO:0009986|GO:0005515|GO:0019899	IPR001526 // CD59 antigen // 8.6E-7///IPR001526 // CD59 antigen // 7.6E-15	NA	NA	NA	NA	XP_003432622///XP_533652	XM_003432574///XM_533652	CF408993	NA
Cfa.2074.1.S1_at	0.0356846	1.68187	8.14045	7.69908	8.11149	P	P	P	7.18299	7.56666	6.91746	P	P	P	Cfa.2074.1.S1_at	NA	NA	NA	NA	NA	chr25:27080126-27080640 (-) // 43.46 //	NA	2013-10-23	This probe set was annotated using the Accession mapped clusters based pipeline to a UniGene identifier using 2 transcripts. // false // Accession mapped clusters // E	NA	BU750833,BU750834	Cfa.2074	NA	27080640	chr25	43.46	27080126	-	NA	NA	NA	NA	Canine_2 Genome Array	May 2005 (Broad Institute of MIT and Harvard 2.0)	NA	NA	NA	NA	NA	NA	NA	NA	BU750833	NA
Cfa.2079.1.S1_at	0.0473887	1.55252	9.77901	9.70656	9.66804	P	P	P	9.16906	9.27152	8.76289	P	P	P	Cfa.2079.1.S1_at	NA	NA	NA	NA	NA	chr7:69255608-69256671 (+) // 97.88 //	NA	2013-10-23	This probe set was annotated using the Accession mapped clusters based pipeline to a UniGene identifier using 2 transcripts. // false // Accession mapped clusters // E	NA	BU750869,BU750870	Cfa.2079	NA	69256671	chr7	97.88	69255608	+	NA	NA	NA	NA	Canine_2 Genome Array	May 2005 (Broad Institute of MIT and Harvard 2.0)	NA	NA	NA	NA	NA	NA	NA	NA	BU750869	NA
Cfa.9447.1.A1_at	0.0139234	0.452571	5.47389	5.59876	6.01059	A	A	A	6.66446	6.58019	7.23474	P	P	P	Cfa.9447.1.A1_at	CEBPG	100686458	0006355 // regulation of transcription, DNA-dependent // inferred from electronic annotation///0006357 // regulation of transcription from RNA polymerase II promoter // inferred from electronic annotation///0006955 // immune response // inferred from elec	0005634 // nucleus // inferred from electronic annotation	0003677 // DNA binding // inferred from electronic annotation///0003700 // sequence-specific DNA binding transcription factor activity // inferred from electronic annotation///0005515 // protein binding // inferred from electronic annotation///0008134 //	chr1:121690361-121690979 (-) // 95.96 //	NA	2013-10-23	This probe set was annotated using the Genome Target Overlap based pipeline to a Entrez Gene identifier using 2 transcripts. // false // Genome Target Overlap // B	NA	ENSCAFT00000011864,XM_003432602	Cfa.9447	NA	121690979	chr1	95.96	121690361	-	NA	ENSCAFG00000007405	NA	CCAAT/enhancer binding protein (C/EBP), gamma	Canine_2 Genome Array	May 2005 (Broad Institute of MIT and Harvard 2.0)	GO:0006355|GO:0006357|GO:0006955|GO:0016071|GO:0030183|GO:0042267|GO:0043353|GO:0043433|GO:0045078|GO:0045739|GO:0005634|GO:0003677|GO:0003700|GO:0005515|GO:0008134|GO:0043565|GO:0046982|GO:0046983	NA	NA	NA	NA	NA	XP_003432650	XM_003432602	CO585269	NA
Cfa.2159.2.S1_at	0.0388814	2.13143	8.00627	8.26474	8.0765	P	P	P	7.46027	6.90884	6.57456	P	P	P	Cfa.2159.2.S1_at	UHMK1	478986	0006468 // protein phosphorylation // inferred from electronic annotation///0007050 // cell cycle arrest // inferred from electronic annotation///0031175 // neuron projection development // inferred from electronic annotation///0045948 // positive regulat	0005634 // nucleus // inferred from electronic annotation///0030424 // axon // inferred from electronic annotation///0032839 // dendrite cytoplasm // inferred from electronic annotation///0071598 // neuronal ribonucleoprotein granule // inferred from elec	0000166 // nucleotide binding // inferred from electronic annotation///0003676 // nucleic acid binding // inferred from electronic annotation///0004672 // protein kinase activity // inferred from electronic annotation///0004674 // protein serine/threonine	chr38:23265918-23274237 (-) // 63.59 //	NA	2013-10-23	This probe set was annotated using the Genome Target Overlap based pipeline to a Entrez Gene identifier using 2 transcripts. // false // Genome Target Overlap // B	NA	ENSCAFT00000020791,XM_536143	Cfa.2159	NA	23274237	chr38	63.59	23265918	-	NA	ENSCAFG00000013095	NA	U2AF homology motif (UHM) kinase 1	Canine_2 Genome Array	May 2005 (Broad Institute of MIT and Harvard 2.0)	GO:0006468|GO:0007050|GO:0031175|GO:0045948|GO:0046777|GO:0046825|GO:0005634|GO:0030424|GO:0032839|GO:0071598|GO:0000166|GO:0003676|GO:0004672|GO:0004674|GO:0005515|GO:0005524|GO:0016772|GO:0043021	IPR000504 // RNA recognition motif domain // 5.0E-10///IPR000719 // Protein kinase, catalytic domain // 1.3E-45///IPR001245 // Serine-threonine/tyrosine-protein kinase catalytic domain // 4.3E-25	NA	NA	NA	NA	XP_003434359///XP_536143	XM_003434311///XM_536143	BU751496	NA
Cfa.1558.1.A1_at	0.0342664	1.61151	7.29504	7.23344	7.57498	P	P	P	6.33324	6.76649	6.90269	P	P	P	Cfa.1558.1.A1_at	NA	NA	NA	NA	NA	NA	NA	2013-10-23	This probe set was annotated using the Design Representative Id based pipeline to a GenBank identifier using 1 transcripts. // false // Design Representative Id // R	NA	BU745802	Cfa.1558	NA	NA	NA	NA	NA	NA	NA	NA	NA	NA	Canine_2 Genome Array	May 2005 (Broad Institute of MIT and Harvard 2.0)	NA	NA	NA	NA	NA	NA	NA	NA	BU745802	NA
Cfa.2428.1.A1_at	0.0194923	0.606452	6.049	6.24378	6.02568	P	P	P	7.05468	6.58007	6.81948	P	P	P	Cfa.2428.1.A1_at	NA	NA	NA	NA	NA	chr5:32284741-32285456 (+) // 98.34 //	NA	2013-10-23	This probe set was annotated using the Accession mapped clusters based pipeline to a UniGene identifier using 1 transcripts. // false // Accession mapped clusters // E	NA	CF407651	Cfa.2428	NA	32285456	chr5	98.34	32284741	+	NA	NA	NA	NA	Canine_2 Genome Array	May 2005 (Broad Institute of MIT and Harvard 2.0)	NA	NA	NA	NA	NA	NA	NA	NA	CF407651	NA
Cfa.10519.2.S1_at	0.027515	1.67746	8.05925	7.96918	7.8561	P	P	P	7.16534	7.48632	6.95029	P	P	P	Cfa.10519.2.S1_at	LOC100686460///TDRD3	491346///100686460	NA	NA	NA	chr22:19371245-19396355 (+) // 88.75 //	NA	2013-10-23	This probe set was annotated using the Genome Consensus/Exemplar Overlap based pipeline to a Entrez Gene identifier using 2 transcripts. // true // Genome Consensus/Exemplar Overlap // C	NA	XR_134495,XM_847163,ENSCAFT00000036707	Cfa.10519	NA	19396355	chr22	88.75	19371245	+	NA	NA	NA	tudor domain-containing protein 3-like///tudor domain containing 3	Canine_2 Genome Array	May 2005 (Broad Institute of MIT and Harvard 2.0)	NA	IPR000449 // Ubiquitin-associated/translation elongation factor EF1B, N-terminal // 5.7E-12///IPR002999 // Tudor domain // 1.4E-14///IPR010304 // Survival motor neuron // 1.0E-12///IPR013894 // Domain of unknown function DUF1767 // 4.8E-19	NA	NA	NA	NA	XP_852256	XM_847163///XR_134495	BU749274	NA
Cfa.2019.1.A1_at	0.0111786	2.63856	10.5776	10.3409	11.1026	P	P	P	8.95601	9.69232	9.18019	P	P	P	Cfa.2019.1.A1_at	NVL	480117	NA	NA	NA	NA	NA	2013-10-23	This probe set was annotated using the Accession mapped clusters based pipeline to a UniGene identifier using 1 transcripts. // false // Accession mapped clusters // E	NA	BU750109	Cfa.2019	NA	NA	NA	NA	NA	NA	NA	NA	NA	nuclear VCP-like	Canine_2 Genome Array	May 2005 (Broad Institute of MIT and Harvard 2.0)	NA	NA	NA	NA	NA	NA	XP_003434931///XP_537239	XM_003434883///XM_537239	BU750109	NA
Cfa.3018.1.A1_at	0.015338	1.81784	9.25985	9.1021	8.728	P	P	P	7.98399	8.09098	8.43863	P	P	P	Cfa.3018.1.A1_at	ABLIM1	477828	0007010 // cytoskeleton organization // inferred from electronic annotation///0007411 // axon guidance // inferred from electronic annotation///0045944 // positive regulation of transcription from RNA polymerase II promoter // inferred from electronic ann	0015629 // actin cytoskeleton // inferred from electronic annotation	0003779 // actin binding // inferred from electronic annotation///0005515 // protein binding // inferred from electronic annotation///0008270 // zinc ion binding // inferred from electronic annotation///0046872 // metal ion binding // inferred from electr	chr28:28267968-28268468 (-) // 72.99 //	NA	2013-10-23	This probe set was annotated using the Genome Target Overlap based pipeline to a Entrez Gene identifier using 4 transcripts. // false // Genome Target Overlap // B	NA	ENSCAFT00000018339,ENSCAFT00000045219,XM_003433626,XM_859794	Cfa.3018	NA	28268468	chr28	72.99	28267968	-	NA	ENSCAFG00000011513	NA	actin binding LIM protein 1	Canine_2 Genome Array	May 2005 (Broad Institute of MIT and Harvard 2.0)	GO:0007010|GO:0007411|GO:0045944|GO:0015629|GO:0003779|GO:0005515|GO:0008270|GO:0046872	IPR001781 // Zinc finger, LIM-type // 1.1E-13///IPR001781 // Zinc finger, LIM-type // 2.0E-14///IPR001781 // Zinc finger, LIM-type // 1.3E-18///IPR001781 // Zinc finger, LIM-type // 1.1E-10///IPR001781 // Zinc finger, LIM-type // 1.3E-13///IPR001781 // Zi	NA	NA	NA	NA	XP_003433674///XP_864887	XM_003433626///XM_859794	CF410353	NA
Cfa.12795.2.A1_s_at	0.0390684	1.67701	11.7719	12.0949	11.5666	P	P	P	11.2092	11.2843	10.6802	P	P	P	Cfa.12795.2.A1_s_at	POPDC3	100686841	NA	0016020 // membrane // inferred from electronic annotation	NA	chr12:65599415-65602789 (-) // 99.85 //	NA	2013-10-23	This probe set was annotated using the Matching Probes based pipeline to a Entrez Gene identifier using 1 transcripts. // false // Matching Probes // A	XM_003431663 // refseq // 8 // Cross Hyb Matching Probes///GENSCAN00000022185 // ensembl // 8 // Cross Hyb Matching Probes	ENSCAFT00000045418(11)	Cfa.12795	NA	65602789	chr12	99.85	65599415	-	NA	ENSCAFG00000028591	NA	popeye domain containing 3	Canine_2 Genome Array	May 2005 (Broad Institute of MIT and Harvard 2.0)	GO:0016020	IPR006916 // Popeye protein // 1.1E-75	NA	NA	NA	NA	XP_003431711	XM_003431663	CO710555	NA
Cfa.13928.1.A1_at	0.0434723	0.602958	7.52998	7.2209	7.89592	P	P	P	8.58235	8.06929	8.2146	P	P	P	Cfa.13928.1.A1_at	NA	NA	NA	NA	NA	chr1:6391367-6392028 (+) // 94.87 //	NA	2013-10-23	This probe set was annotated using the Accession mapped clusters based pipeline to a UniGene identifier using 1 transcripts. // false // Accession mapped clusters // E	NA	CO686810	Cfa.13928	NA	6392028	chr1	94.87	6391367	+	NA	NA	NA	NA	Canine_2 Genome Array	May 2005 (Broad Institute of MIT and Harvard 2.0)	NA	NA	NA	NA	NA	NA	NA	NA	CO686810	NA
Cfa.5604.1.A1_at	0.021038	0.460046	5.71107	6.11548	6.52872	A	A	P	7.04275	7.54085	7.2017	P	P	P	Cfa.5604.1.A1_at	NA	NA	NA	NA	NA	chr8:17436707-17437154 (-) // 69.29 //	NA	2013-10-23	This probe set was annotated using the Accession mapped clusters based pipeline to a UniGene identifier using 1 transcripts. // false // Accession mapped clusters // E	NA	CO618029	Cfa.5604	NA	17437154	chr8	69.29	17436707	-	NA	NA	NA	NA	Canine_2 Genome Array	May 2005 (Broad Institute of MIT and Harvard 2.0)	NA	NA	NA	NA	NA	NA	NA	NA	CO618029	NA
Cfa.14145.1.A1_s_at	0.010825	2.94937	9.37714	8.76904	8.53515	P	P	P	7.13162	7.30794	7.64726	P	P	P	Cfa.14145.1.A1_s_at	CPNE8	477646	NA	NA	NA	chr27:17817589-17834336 (+) // 55.77 //	NA	2013-10-23	This probe set was annotated using the Matching Probes based pipeline to a Entrez Gene identifier using 2 transcripts. // false // Matching Probes // A	NA	ENSCAFT00000016572(11),XM_534841(11)	Cfa.14145	NA	17834336	chr27	55.77	17817589	+	NA	ENSCAFG00000010406	NA	copine VIII	Canine_2 Genome Array	May 2005 (Broad Institute of MIT and Harvard 2.0)	NA	IPR000008 // C2 calcium-dependent membrane targeting // 4.4E-17///IPR000008 // C2 calcium-dependent membrane targeting // 2.3E-19///IPR010734 // Copine // 7.8E-63	NA	NA	NA	NA	XP_534841	XM_534841	CO683873	NA
Cfa.12782.1.A1_at	0.00853911	0.608015	7.16221	7.09078	7.39173	P	P	P	7.76064	8.14088	7.88777	P	P	P	Cfa.12782.1.A1_at	ASB11	612782	0016567 // protein ubiquitination // inferred from electronic annotation///0035556 // intracellular signal transduction // inferred from electronic annotation	0005622 // intracellular // inferred from electronic annotation	NA	chrX:11499081-11499646 (-) // 94.55 //	NA	2013-10-23	This probe set was annotated using the Genome Target Overlap based pipeline to a Entrez Gene identifier using 3 transcripts. // false // Genome Target Overlap // B	NA	ENSCAFT00000018938,XM_843803,XM_852396	Cfa.12782	NA	11499646	chrX	94.55	11499081	-	NA	ENSCAFG00000011921	NA	ankyrin repeat and SOCS box containing 11	Canine_2 Genome Array	May 2005 (Broad Institute of MIT and Harvard 2.0)	GO:0016567|GO:0035556|GO:0005622	IPR001496 // SOCS protein, C-terminal // 2.4E-14///IPR002110 // Ankyrin repeat // 3.5E-8///IPR002110 // Ankyrin repeat // 2.0E-8///IPR002110 // Ankyrin repeat // 3.3E-8///IPR002110 // Ankyrin repeat // 2.5E-8	NA	NA	NA	NA	XP_848896///XP_857449///XP_857489	XM_843803///XM_852356///XM_852396	CO716058	NA
Cfa.9849.3.A1_at	0.0364017	1.78935	7.02877	6.94131	6.48312	P	P	P	5.94188	6.34188	5.61662	P	P	P	Cfa.9849.3.A1_at	WBP4	476935	0045292 // mRNA cis splicing, via spliceosome // inferred from electronic annotation	0005634 // nucleus // inferred from electronic annotation///0005681 // spliceosomal complex // inferred from electronic annotation///0005886 // plasma membrane // inferred from electronic annotation///0016607 // nuclear speck // inferred from electronic a	0003676 // nucleic acid binding // inferred from electronic annotation///0005515 // protein binding // inferred from electronic annotation///0008270 // zinc ion binding // inferred from electronic annotation///0046872 // metal ion binding // inferred from	chr22:12473663-12505022 (-) // 99.65 //	NA	2013-10-23	This probe set was annotated using the Genome Target Overlap based pipeline to a Entrez Gene identifier using 2 transcripts. // false // Genome Target Overlap // B	NA	ENSCAFT00000007742,XM_534136	Cfa.9849	NA	12505022	chr22	99.65	12473663	-	NA	ENSCAFG00000004805	NA	WW domain binding protein 4	Canine_2 Genome Array	May 2005 (Broad Institute of MIT and Harvard 2.0)	GO:0045292|GO:0005634|GO:0005681|GO:0005886|GO:0016607|GO:0003676|GO:0005515|GO:0008270|GO:0046872|GO:0070064	IPR001202 // WW domain // 3.0E-13///IPR001202 // WW domain // 2.0E-13///IPR013085 // Zinc finger, U1-C type // 5.8E-20	NA	NA	NA	NA	XP_534136	XM_534136	CO590854	NA
Cfa.5116.1.A1_at	0.0150898	0.491008	4.16098	4.45519	4.81192	A	A	A	5.37974	5.83419	5.3084	P	P	P	Cfa.5116.1.A1_at	NA	NA	NA	NA	NA	chr31:33595800-33596372 (-) // 100.0 //	NA	2013-10-23	This probe set was annotated using the Accession mapped clusters based pipeline to a UniGene identifier using 1 transcripts. // false // Accession mapped clusters // E	NA	CO625627	Cfa.5116	NA	33596372	chr31	100	33595800	-	NA	NA	NA	NA	Canine_2 Genome Array	May 2005 (Broad Institute of MIT and Harvard 2.0)	NA	NA	NA	NA	NA	NA	NA	NA	CO625627	NA
Cfa.5454.1.A1_at	0.0362457	1.52959	7.06564	6.82255	6.9528	P	P	P	6.04428	6.35937	6.56174	P	P	P	Cfa.5454.1.A1_at	LOC610979	610979	NA	NA	NA	chr32:40429161-40470045 (+) // 99.82 //	NA	2013-10-23	This probe set was annotated using the Matching Probes based pipeline to a Entrez Gene identifier using 1 transcripts. // false // Matching Probes // A	NA	XM_862672(11)	Cfa.5454	NA	40470045	chr32	99.82	40429161	+	NA	NA	NA	uncharacterized LOC610979	Canine_2 Genome Array	May 2005 (Broad Institute of MIT and Harvard 2.0)	NA	NA	NA	NA	NA	NA	XP_867765	XM_862672	CO621088	NA
Cfa.14836.1.A1_at	0.0243485	0.525456	9.3562	8.79166	8.90437	P	P	P	10.0437	9.87366	9.97857	P	P	P	Cfa.14836.1.A1_at	NA	NA	NA	NA	NA	chr18:51525023-51527482 (-) // 98.55 //	NA	2013-10-23	This probe set was annotated using the Accession mapped clusters based pipeline to a UniGene identifier using 1 transcripts. // false // Accession mapped clusters // E	NA	CO665657	Cfa.14836	NA	51527482	chr18	98.55	51525023	-	NA	NA	NA	NA	Canine_2 Genome Array	May 2005 (Broad Institute of MIT and Harvard 2.0)	NA	NA	NA	NA	NA	NA	NA	NA	CO665657	NA
Cfa.6200.1.A1_at	0.0342906	0.457137	7.37211	7.54608	7.46478	A	A	A	8.7054	8.85375	8.11681	P	P	P	Cfa.6200.1.A1_at	XAF1	606957	0035456 // response to interferon-beta // inferred from electronic annotation	NA	NA	chr5:33619534-33621015 (-) // 65.81 //	NA	2013-10-23	This probe set was annotated using the Matching Probes based pipeline to a Entrez Gene identifier using 2 transcripts. // false // Matching Probes // A	NA	ENSCAFT00000048073(9),XM_843450(9)	Cfa.6200	NA	33621015	chr5	65.81	33619534	-	NA	ENSCAFG00000031602	NA	XIAP associated factor 1	Canine_2 Genome Array	May 2005 (Broad Institute of MIT and Harvard 2.0)	GO:0035456	NA	NA	NA	NA	NA	XP_848543	XM_843450	CO663850	NA
Cfa.5008.1.A1_at	0.00199683	1.80906	6.06843	6.13987	5.97161	P	M	P	5.27674	5.03943	5.28948	A	A	P	Cfa.5008.1.A1_at	ARHGAP25	481407	0007165 // signal transduction // inferred from electronic annotation///0043547 // positive regulation of GTPase activity // inferred from electronic annotation	0005622 // intracellular // inferred from electronic annotation	0005096 // GTPase activator activity // inferred from electronic annotation///0005543 // phospholipid binding // inferred from electronic annotation	chr10:70790927-70791213 (+) // 58.92 //	NA	2013-10-23	This probe set was annotated using the Genome Consensus/Exemplar Overlap based pipeline to a Entrez Gene identifier using 1 transcripts. // false // Genome Consensus/Exemplar Overlap // C	NA	XM_538527	Cfa.5008	NA	70791213	chr10	58.92	70790927	+	NA	ENSCAFG00000003268	NA	Rho GTPase activating protein 25	Canine_2 Genome Array	May 2005 (Broad Institute of MIT and Harvard 2.0)	GO:0007165|GO:0043547|GO:0005622|GO:0005096|GO:0005543	IPR000198 // Rho GTPase-activating protein domain // 2.3E-34///IPR001849 // Pleckstrin homology domain // 3.5E-19	NA	NA	NA	NA	XP_538527	XM_538527	CO627401	NA
Cfa.6015.1.A1_at	0.00248266	0.564575	7.53684	7.49445	7.514	P	P	P	8.43663	8.31085	8.267	P	P	P	Cfa.6015.1.A1_at	LOC100687848	100687848	NA	NA	NA	chr36:12267814-12281644 (-) // 98.92 //	NA	2013-10-23	This probe set was annotated using the Matching Probes based pipeline to a Entrez Gene identifier using 1 transcripts. // false // Matching Probes // A	GENSCAN00000028922 // ensembl // 1 // Cross Hyb Matching Probes	XM_003434217(10)	Cfa.6015	NA	12281644	chr36	98.92	12267814	-	NA	NA	NA	uncharacterized LOC100687848	Canine_2 Genome Array	May 2005 (Broad Institute of MIT and Harvard 2.0)	NA	NA	NA	NA	NA	NA	XP_003434265	XM_003434217	CO665191	NA
Cfa.13494.1.A1_x_at	0.00598057	0.618593	7.2976	7.27172	7.57571	A	P	P	7.98785	8.24247	7.999	P	P	P	Cfa.13494.1.A1_x_at	NA	NA	NA	NA	NA	chr27:45127749-45128152 (-) // 94.93 //	NA	2013-10-23	This probe set was annotated using the Accession mapped clusters based pipeline to a UniGene identifier using 1 transcripts. // false // Accession mapped clusters // E	NA	CO695677	Cfa.13494	NA	45128152	chr27	94.93	45127749	-	NA	NA	NA	NA	Canine_2 Genome Array	May 2005 (Broad Institute of MIT and Harvard 2.0)	NA	NA	NA	NA	NA	NA	NA	NA	CO695677	NA
Cfa.12939.1.A1_at	0.00296475	0.422704	7.69429	7.42959	7.85438	P	P	P	9.01625	8.6155	9.06416	P	P	P	Cfa.12939.1.A1_at	NA	NA	NA	NA	NA	chrX:103923947-103924327 (-) // 98.95 //	NA	2013-10-23	This probe set was annotated using the Accession mapped clusters based pipeline to a UniGene identifier using 1 transcripts. // false // Accession mapped clusters // E	NA	CO712332	Cfa.12939	NA	103924327	chrX	98.95	103923947	-	NA	NA	NA	NA	Canine_2 Genome Array	May 2005 (Broad Institute of MIT and Harvard 2.0)	NA	NA	NA	NA	NA	NA	NA	NA	CO712332	NA
Cfa.8964.1.A1_at	0.0133713	1.85776	8.95913	8.69683	8.42587	P	M	P	7.58836	7.74528	8.07344	A	M	M	Cfa.8964.1.A1_at	NA	NA	NA	NA	NA	chr1:11455291-11455597 (-) // 97.45 //	NA	2013-10-23	This probe set was annotated using the Accession mapped clusters based pipeline to a UniGene identifier using 1 transcripts. // false // Accession mapped clusters // E	NA	CO593780	Cfa.8964	NA	11455597	chr1	97.45	11455291	-	NA	NA	NA	NA	Canine_2 Genome Array	May 2005 (Broad Institute of MIT and Harvard 2.0)	NA	NA	NA	NA	NA	NA	NA	NA	CO593780	NA
Cfa.16380.2.A1_at	0.0401218	0.562068	7.52643	8.0667	8.07246	P	P	P	8.45471	8.56441	9.11512	P	P	P	Cfa.16380.2.A1_at	NA	NA	NA	NA	NA	chr13:38221782-38456429 (-) // 70.88 //	NA	2013-10-23	This probe set was annotated using the Design Representative Id based pipeline to a GenBank identifier using 1 transcripts. // false // Design Representative Id // R	NA	BU749768	Cfa.16380	NA	38456429	chr13	70.88	38221782	-	NA	NA	NA	NA	Canine_2 Genome Array	May 2005 (Broad Institute of MIT and Harvard 2.0)	NA	NA	NA	NA	NA	NA	NA	NA	BU749768	NA
Cfa.15940.1.A1_at	0.0300833	0.411049	4.68771	5.41149	5.27689	A	A	P	6.83522	6.48229	5.83219	P	M	P	Cfa.15940.1.A1_at	BCKDK	479776	0006468 // protein phosphorylation // inferred from electronic annotation	0005739 // mitochondrion // inferred from electronic annotation	0004672 // protein kinase activity // inferred from electronic annotation///0005515 // protein binding // inferred from electronic annotation///0005524 // ATP binding // inferred from electronic annotation	chr6:20138990-20139432 (-) // 99.55 //	NA	2013-10-23	This probe set was annotated using the Matching Probes based pipeline to a Entrez Gene identifier using 1 transcripts. // false // Matching Probes // A	NA	ENSCAFT00000026641(10)	Cfa.15940	NA	20139432	chr6	99.55	20138990	-	NA	ENSCAFG00000016827	NA	branched chain ketoacid dehydrogenase kinase	Canine_2 Genome Array	May 2005 (Broad Institute of MIT and Harvard 2.0)	GO:0006468|GO:0005739|GO:0004672|GO:0005515|GO:0005524	IPR003594 // Histidine kinase-like ATPase, ATP-binding domain // 1.5E-28///IPR018955 // Branched-chain alpha-ketoacid dehydrogenase kinase/Pyruvate dehydrogenase kinase, N-terminal // 1.1E-46	NA	NA	NA	NA	XP_536903	XM_536903	CX007898	NA
CfaAffx.418.1.S1_at	0.0102444	2.60624	7.70528	7.28254	7.21053	P	P	P	5.58232	6.37767	6.03518	P	P	P	CfaAffx.418.1.S1_at	LOC100687051///LOC100855722///LOC608684///RPS3A	403677///608684///100687051///100855722	0006412 // translation // inferred from electronic annotation///0006917 // induction of apoptosis // inferred from electronic annotation///0030154 // cell differentiation // inferred from electronic annotation///0097194 // execution phase of apoptosis //	0005622 // intracellular // inferred from electronic annotation///0005634 // nucleus // inferred from electronic annotation///0005730 // nucleolus // inferred from electronic annotation///0005737 // cytoplasm // inferred from electronic annotation///00058	0003735 // structural constituent of ribosome // inferred from electronic annotation///0005515 // protein binding // inferred from electronic annotation	chr20:13723583-13723793 (+) // 91.43 /////chr27:47131149-47131360 (+) // 99.52 /////chr27:13160053-13160264 (+) // 92.86 /////chr28:19561465-19561676 (+) // 90.95 /////chr32:4118278-4118489 (+) // 92.86 /////chr36:8301563-8301774 (+) // 90.95 /////chr7:31	NA	2013-10-23	This probe set was annotated using the Genome Target Overlap based pipeline to a Entrez Gene identifier using 6 transcripts. // true // Genome Target Overlap // B	NA	ENSCAFT00000021982,ENSCAFT00000012390,ENSCAFT00000031322,GENSCAN00000003187,GENSCAN00000000949,GENSCAN00000011658,ENSCAFT00000013740,ENSCAFT00000009754,ENSCAFT00000017182,ENSCAFT00000037852,GENSCAN00000002782,ENSCAFT00000015030,GENSCAN00000026042,GENSCAN0	NA	NA	13723793	chr20	91.43	13723583	+	NA	ENSCAFG00000007171///ENSCAFG00000007757///ENSCAFG00000007990///ENSCAFG00000008658///ENSCAFG00000024361///ENSCAFG00000024521	NA	40S ribosomal protein S3a-like///40S ribosomal protein S3a-like///40S ribosomal protein S3a-like///ribosomal protein S3A	Canine_2 Genome Array	May 2005 (Broad Institute of MIT and Harvard 2.0)	GO:0006412|GO:0006917|GO:0030154|GO:0097194|GO:0005622|GO:0005634|GO:0005730|GO:0005737|GO:0005840|GO:0022627|GO:0030529|GO:0003735|GO:0005515	IPR001593 // Ribosomal protein S3Ae // 6.6E-79///IPR001593 // Ribosomal protein S3Ae // 2.8E-85///IPR001593 // Ribosomal protein S3Ae // 9.4E-86///IPR001593 // Ribosomal protein S3Ae // 3.4E-87///IPR001593 // Ribosomal protein S3Ae // 3.2E-84///IPR001593	NA	NA	NA	NA	XP_003433155///XP_003435542///XP_534275///XP_850082	XM_003433107///XM_003435494///XM_534275///XM_844989///XR_139927	pmrna318	NA
CfaAffx.472.1.S1_at	0.0391368	1.70755	7.40967	7.86358	7.94309	P	P	P	7.12289	7.18364	6.57501	P	A	A	CfaAffx.472.1.S1_at	NA	NA	NA	NA	NA	chr4:23837433-23837637 (-) // 100.0 //	NA	2013-10-23	This probe set was annotated using the Design Representative Id based pipeline to a Affymetrix Proprietary Database identifier using 1 transcripts. // false // Design Representative Id // R	NA	pmrna372	NA	NA	23837637	chr4	100	23837433	-	NA	NA	NA	NA	Canine_2 Genome Array	May 2005 (Broad Institute of MIT and Harvard 2.0)	NA	NA	NA	NA	NA	NA	NA	NA	pmrna372	NA
CfaAffx.572.1.S1_at	0.0423505	1.5074	9.17158	9.42049	9.60026	P	P	P	9.10923	8.61981	8.6668	P	P	P	CfaAffx.572.1.S1_at	DDIT3	607439	0001955 // blood vessel maturation // inferred from electronic annotation///0006355 // regulation of transcription, DNA-dependent // inferred from electronic annotation///0006915 // apoptotic process // inferred from electronic annotation///0006950 // res	0005634 // nucleus // inferred from electronic annotation///0005770 // late endosome // inferred from electronic annotation	0003677 // DNA binding // inferred from electronic annotation///0003700 // sequence-specific DNA binding transcription factor activity // inferred from electronic annotation///0005515 // protein binding // inferred from electronic annotation///0008134 //	chr10:4589897-4590495 (-) // 100.0 //	NA	2013-10-23	This probe set was annotated using the Matching Probes based pipeline to a Entrez Gene identifier using 2 transcripts. // false // Matching Probes // A	NA	ENSCAFT00000047972(11),XM_844109(11)	NA	NA	4590495	chr10	100	4589897	-	NA	ENSCAFG00000030112	NA	DNA-damage-inducible transcript 3	Canine_2 Genome Array	May 2005 (Broad Institute of MIT and Harvard 2.0)	GO:0001955|GO:0006355|GO:0006915|GO:0006950|GO:0006983|GO:0006986|GO:0030968|GO:0032757|GO:0034976|GO:0042789|GO:0042981|GO:0043161|GO:0043433|GO:0043525|GO:0044324|GO:0045454|GO:0045662|GO:0045892|GO:0045893|GO:0045944|GO:0051209|GO:0070059|GO:0090090|GO	NA	NA	NA	NA	NA	XP_849202	XM_844109	pmrna472	NA
CfaAffx.869.1.S1_s_at	0.0260412	1.61454	9.10716	9.42744	9.01272	P	P	P	8.36898	8.78932	8.29888	P	P	P	CfaAffx.869.1.S1_s_at	TMEM256	607800	NA	0005743 // mitochondrial inner membrane // inferred from electronic annotation	NA	chr5:35332593-35333538 (-) // 99.05 //	NA	2013-10-23	This probe set was annotated using the Matching Probes based pipeline to a Entrez Gene identifier using 2 transcripts. // false // Matching Probes // A	GENSCAN00000010188 // ensembl // 8 // Cross Hyb Matching Probes	ENSCAFT00000035538(11),XM_844600(11)	NA	NA	35333538	chr5	99.05	35332593	-	NA	ENSCAFG00000023205	NA	transmembrane protein 256	Canine_2 Genome Array	May 2005 (Broad Institute of MIT and Harvard 2.0)	GO:0005743	IPR006696 // Protein of unknown function DUF423 // 7.5E-23	NA	NA	NA	NA	XP_849693	XM_844600	pmrna769	NA
CfaAffx.950.1.S1_at	0.00136455	0.535439	5.06853	5.0067	5.11796	A	A	P	5.83401	6.04953	6.00651	P	P	P	CfaAffx.950.1.S1_at	LOC100684342	100684342	NA	NA	NA	chr1:116401493-116402369 (+) // 100.0 //	NA	2013-10-23	This probe set was annotated using the Matching Probes based pipeline to a Entrez Gene identifier using 1 transcripts. // false // Matching Probes // A	NA	XM_003432665(11)	NA	NA	116402369	chr1	100	116401493	+	NA	NA	NA	vomeronasal type-1 receptor 1-like	Canine_2 Genome Array	May 2005 (Broad Institute of MIT and Harvard 2.0)	NA	NA	NA	NA	NA	NA	XP_003432713	XM_003432665	pmrna850	NA
CfaAffx.1312.1.S1_s_at	0.0193279	0.642944	6.94415	6.97038	7.23448	P	P	A	7.68466	7.71122	7.68288	P	P	P	CfaAffx.1312.1.S1_s_at	B4GALT7	481445	0005975 // carbohydrate metabolic process // inferred from electronic annotation///0006024 // glycosaminoglycan biosynthetic process // inferred from electronic annotation///0006029 // proteoglycan metabolic process // inferred from electronic annotation/	0005794 // Golgi apparatus // inferred from electronic annotation///0016021 // integral to membrane // inferred from electronic annotation	0008378 // galactosyltransferase activity // inferred from electronic annotation///0016757 // transferase activity, transferring glycosyl groups // inferred from electronic annotation///0046525 // xylosylprotein 4-beta-galactosyltransferase activity // in	chr11:6500994-6505955 (-) // 88.21 //	NA	2013-10-23	This probe set was annotated using the Matching Probes based pipeline to a Entrez Gene identifier using 3 transcripts. // false // Matching Probes // A	NA	ENSCAFT00000000366(10),ENSCAFT00000049375(11),XM_538566(11)	NA	NA	6505955	chr11	88.21	6500994	-	NA	ENSCAFG00000000231	NA	xylosylprotein beta 1,4-galactosyltransferase, polypeptide 7	Canine_2 Genome Array	May 2005 (Broad Institute of MIT and Harvard 2.0)	GO:0005975|GO:0006024|GO:0006029|GO:0043206|GO:0048147|GO:0005794|GO:0016021|GO:0008378|GO:0016757|GO:0046525	IPR003859 // Galactosyltransferase, metazoa // 3.1E-67///IPR003859 // Galactosyltransferase, metazoa // 2.2E-67	NA	NA	NA	NA	XP_538566	XM_538566	pmrna1212	NA
CfaAffx.1327.1.S1_at	0.0113157	0.45292	7.17752	6.7092	6.78175	P	P	P	7.71777	7.96456	8.38054	P	P	P	CfaAffx.1327.1.S1_at	BCLAF1	483999	0045892 // negative regulation of transcription, DNA-dependent // inferred from electronic annotation///2001022 // positive regulation of response to DNA damage stimulus // inferred from electronic annotation	0005634 // nucleus // inferred from electronic annotation	NA	chr1:31893495-31920789 (-) // 100.0 //	NA	2013-10-23	This probe set was annotated using the Matching Probes based pipeline to a Entrez Gene identifier using 2 transcripts. // false // Matching Probes // A	GENSCAN00000038618 // ensembl // 6 // Cross Hyb Matching Probes///ENSCAFT00000035671 // ensembl // 6 // Cross Hyb Matching Probes	ENSCAFT00000000383(9),XM_855243(9)	NA	NA	31920789	chr1	100	31893495	-	NA	ENSCAFG00000000245	NA	BCL2-associated transcription factor 1	Canine_2 Genome Array	May 2005 (Broad Institute of MIT and Harvard 2.0)	GO:0045892|GO:2001022|GO:0005634	NA	NA	NA	NA	NA	XP_860336	XM_855243	pmrna1227	NA
CfaAffx.1900.1.S1_at	0.0419082	1.55347	5.72463	5.87302	5.65121	P	P	M	4.79067	5.33792	5.16966	A	P	A	CfaAffx.1900.1.S1_at	LOC100855666///RPL9	479109///100855666	0006412 // translation // inferred from electronic annotation	0005622 // intracellular // inferred from electronic annotation///0005840 // ribosome // inferred from electronic annotation	0003735 // structural constituent of ribosome // inferred from electronic annotation///0019843 // rRNA binding // inferred from electronic annotation	chr13:7727543-7728204 (+) // 100.0 /////chr3:75815273-75819562 (+) // 92.28 /////chr30:13848267-13848936 (+) // 90.62 /////chr4:35123677-35124333 (-) // 90.47 //	NA	2013-10-23	This probe set was annotated using the Genome Target Overlap based pipeline to a Entrez Gene identifier using 4 transcripts. // true // Genome Target Overlap // B	NA	ENSCAFT00000025164,XM_003639005,GENSCAN00000031690,GENSCAN00000029141,ENSCAFT00000001006,XM_536256,GENSCAN00000037157,ENSCAFT00000008062	NA	NA	7728204	chr13	100	7727543	+	NA	ENSCAFG00000015886	NA	60S ribosomal protein L9-like///ribosomal protein L9	Canine_2 Genome Array	May 2005 (Broad Institute of MIT and Harvard 2.0)	GO:0006412|GO:0005622|GO:0005840|GO:0003735|GO:0019843	IPR020040 // Ribosomal protein L6, alpha-beta domain // 1.2E-17///IPR020040 // Ribosomal protein L6, alpha-beta domain // 8.8E-16///IPR020040 // Ribosomal protein L6, alpha-beta domain // 1.8E-17///IPR020040 // Ribosomal protein L6, alpha-beta domain // 6	NA	NA	NA	NA	XP_003434445///XP_003639053///XP_536256	XM_003434397///XM_003639005///XM_536256	pmrna1800	NA
CfaAffx.2936.1.S1_at	0.0229969	2.17811	7.29596	7.20955	7.41095	P	P	P	6.31925	5.75321	6.39994	A	A	P	CfaAffx.2936.1.S1_at	SRPK1	474887	0006468 // protein phosphorylation // inferred from electronic annotation///0007059 // chromosome segregation // inferred from electronic annotation///0007243 // intracellular protein kinase cascade // inferred from electronic annotation///0045070 // posi	0005634 // nucleus // inferred from electronic annotation///0005737 // cytoplasm // inferred from electronic annotation	0000166 // nucleotide binding // inferred from electronic annotation///0000287 // magnesium ion binding // inferred from electronic annotation///0004672 // protein kinase activity // inferred from electronic annotation///0004674 // protein serine/threonin	chr12:7944210-8030062 (-) // 99.83 //	NA	2013-10-23	This probe set was annotated using the Matching Probes based pipeline to a Entrez Gene identifier using 2 transcripts. // false // Matching Probes // A	NA	ENSCAFT00000002114(11),XM_845237(11)	NA	NA	8030062	chr12	99.83	7944210	-	NA	ENSCAFG00000001364	NA	SRSF protein kinase 1	Canine_2 Genome Array	May 2005 (Broad Institute of MIT and Harvard 2.0)	GO:0006468|GO:0007059|GO:0007243|GO:0045070|GO:0045071|GO:0050684|GO:0005634|GO:0005737|GO:0000166|GO:0000287|GO:0004672|GO:0004674|GO:0005515|GO:0005524|GO:0016772	IPR000719 // Protein kinase, catalytic domain // 1.7E-26///IPR000719 // Protein kinase, catalytic domain // 6.1E-19///IPR001245 // Serine-threonine/tyrosine-protein kinase catalytic domain // 3.2E-14	NA	NA	NA	NA	XP_850330	XM_845237	pmrna2836	NA
CfaAffx.3257.1.S1_at	0.00741892	0.478846	6.45489	6.72929	7.01223	P	P	P	7.80573	8.00533	7.59739	P	P	P	CfaAffx.3257.1.S1_at	MOCS1	481784	0006777 // Mo-molybdopterin cofactor biosynthetic process // inferred from electronic annotation///0032324 // molybdopterin cofactor biosynthetic process // inferred from electronic annotation	0019008 // molybdopterin synthase complex // inferred from electronic annotation	0003824 // catalytic activity // inferred from electronic annotation///0046872 // metal ion binding // inferred from electronic annotation///0051536 // iron-sulfur cluster binding // inferred from electronic annotation///0051539 // 4 iron, 4 sulfur cluste	chr12:11810742-11834588 (-) // 100.0 //	NA	2013-10-23	This probe set was annotated using the Genome Target Overlap based pipeline to a Entrez Gene identifier using 2 transcripts. // false // Genome Target Overlap // B	NA	ENSCAFT00000002457,XM_538905	NA	NA	11834588	chr12	100	11810742	-	NA	ENSCAFG00000001568	NA	molybdenum cofactor synthesis 1	Canine_2 Genome Array	May 2005 (Broad Institute of MIT and Harvard 2.0)	GO:0006777|GO:0032324|GO:0019008|GO:0003824|GO:0046872|GO:0051536|GO:0051539	IPR002820 // Molybdopterin cofactor biosynthesis C (MoaC) domain // 5.3E-54///IPR007197 // Radical SAM // 2.1E-30///IPR010505 // Molybdenum cofactor synthesis C-terminal // 3.1E-43	NA	NA	NA	NA	XP_538905	XM_538905	pmrna3157	NA
CfaAffx.3450.1.S1_s_at	0.0133341	1.63392	8.79571	8.79538	8.78441	P	P	P	8.11025	8.20516	7.92074	P	P	P	CfaAffx.3450.1.S1_s_at	NMRK1	484162	0019359 // nicotinamide nucleotide biosynthetic process // inferred from electronic annotation	NA	0050262 // ribosylnicotinamide kinase activity // inferred from electronic annotation	chr1:86212661-86226746 (+) // 100.0 //	NA	2013-10-23	This probe set was annotated using the Matching Probes based pipeline to a Entrez Gene identifier using 2 transcripts. // false // Matching Probes // A	GENSCAN00000011137 // ensembl // 8 // Cross Hyb Matching Probes	ENSCAFT00000002663(11),XM_541278(11)	NA	NA	86226746	chr1	100	86212661	+	NA	ENSCAFG00000001702	NA	nicotinamide riboside kinase 1	Canine_2 Genome Array	May 2005 (Broad Institute of MIT and Harvard 2.0)	GO:0019359|GO:0050262	NA	NA	NA	NA	NA	XP_541278	XM_541278	pmrna3350	NA
CfaAffx.3808.1.S1_s_at	0.0353455	0.43153	7.41097	6.79621	6.43292	P	P	P	8.34852	8.05324	8.02547	P	P	P	CfaAffx.3808.1.S1_s_at	PIP5K1B	476331	0046488 // phosphatidylinositol metabolic process // inferred from electronic annotation///0046854 // phosphatidylinositol phosphorylation // inferred from electronic annotation	0001931 // uropod // inferred from electronic annotation	0005515 // protein binding // inferred from electronic annotation///0016307 // phosphatidylinositol phosphate kinase activity // inferred from electronic annotation///0016308 // 1-phosphatidylinositol-4-phosphate 5-kinase activity // inferred from electro	chr1:91448033-91619256 (-) // 98.79 //	NA	2013-10-23	This probe set was annotated using the Matching Probes based pipeline to a Entrez Gene identifier using 2 transcripts. // false // Matching Probes // A	NA	ENSCAFT00000003045(11),XM_533533(11)	NA	NA	91619256	chr1	98.79	91448033	-	NA	ENSCAFG00000001916	NA	phosphatidylinositol-4-phosphate 5-kinase, type I, beta	Canine_2 Genome Array	May 2005 (Broad Institute of MIT and Harvard 2.0)	GO:0046488|GO:0046854|GO:0001931|GO:0005515|GO:0016307|GO:0016308	IPR002498 // Phosphatidylinositol-4-phosphate 5-kinase, core // 1.2E-84	NA	NA	NA	NA	XP_533533	XM_533533	pmrna3708	NA
CfaAffx.3929.1.S1_at	0.00904973	0.512471	8.11036	8.53474	8.36506	P	P	P	9.47016	9.42616	8.99179	P	P	P	CfaAffx.3929.1.S1_at	SAMD9L	482305	NA	NA	NA	chr14:21591435-21596196 (-) // 100.0 //	NA	2013-10-23	This probe set was annotated using the Matching Probes based pipeline to a Entrez Gene identifier using 1 transcripts. // false // Matching Probes // A	NA	XM_539422(11)	NA	NA	21596196	chr14	100	21591435	-	NA	ENSCAFG00000002007	NA	sterile alpha motif domain containing 9-like	Canine_2 Genome Array	May 2005 (Broad Institute of MIT and Harvard 2.0)	NA	NA	NA	NA	NA	NA	XP_539422	XM_539422	pmrna3829	NA
CfaAffx.4248.1.S1_s_at	0.0211421	1.63764	10.3843	10.2416	10.5191	P	P	P	9.70919	9.38605	9.88464	P	P	P	CfaAffx.4248.1.S1_s_at	ARL9	482161	0007264 // small GTPase mediated signal transduction // inferred from electronic annotation	0005622 // intracellular // inferred from electronic annotation	0000166 // nucleotide binding // inferred from electronic annotation///0005525 // GTP binding // inferred from electronic annotation	chr13:51654610-51669485 (+) // 100.0 //	NA	2013-10-23	This probe set was annotated using the Matching Probes based pipeline to a Entrez Gene identifier using 3 transcripts. // false // Matching Probes // A	NA	ENSCAFT00000003528(11),ENSCAFT00000048855(11),XM_539280(11)	NA	NA	51669485	chr13	100	51654610	+	NA	ENSCAFG00000002248	NA	ADP-ribosylation factor-like 9	Canine_2 Genome Array	May 2005 (Broad Institute of MIT and Harvard 2.0)	GO:0007264|GO:0005622|GO:0000166|GO:0005525	IPR001806 // Small GTPase superfamily // 5.1E-12///IPR001806 // Small GTPase superfamily // 1.4E-12///IPR006689 // Small GTPase superfamily, ARF/SAR type // 8.5E-41///IPR006689 // Small GTPase superfamily, ARF/SAR type // 2.4E-41///IPR006762 // Gtr1/RagA	NA	NA	NA	NA	XP_539280	XM_539280	pmrna4148	NA
CfaAffx.4335.1.S1_x_at	0.0145702	0.614176	9.39999	9.18762	9.02344	P	M	P	9.76826	10.1576	9.78534	P	P	P	CfaAffx.4335.1.S1_x_at	MLIP	474943	NA	0005635 // nuclear envelope // inferred from electronic annotation///0016605 // PML body // inferred from electronic annotation///0031981 // nuclear lumen // inferred from electronic annotation	NA	chr12:24512487-24760059 (+) // 99.46 //	NA	2013-10-23	This probe set was annotated using the Matching Probes based pipeline to a Entrez Gene identifier using 1 transcripts. // false // Matching Probes // A	GENSCAN00000027489 // ensembl // 4 // Cross Hyb Matching Probes	XM_532178(11)	NA	NA	24760059	chr12	99.46	24512487	+	NA	ENSCAFG00000002316	NA	muscular LMNA-interacting protein	Canine_2 Genome Array	May 2005 (Broad Institute of MIT and Harvard 2.0)	GO:0005635|GO:0016605|GO:0031981	NA	NA	NA	NA	NA	XP_532178	XM_532178	pmrna4235	NA
CfaAffx.5462.1.S1_at	0.0374128	0.663734	8.81	8.34684	8.65806	P	P	P	9.09187	9.02973	9.4656	P	P	P	CfaAffx.5462.1.S1_at	CAP1	475317	0000902 // cell morphogenesis // inferred from electronic annotation///0007010 // cytoskeleton organization // inferred from electronic annotation	NA	0003779 // actin binding // inferred from electronic annotation	chr15:5891184-5917606 (-) // 100.0 /////chr29:34774786-34776528 (-) // 92.44 /////chr3:74076591-74078318 (-) // 90.52 //	NA	2013-10-23	This probe set was annotated using the Matching Probes based pipeline to a Entrez Gene identifier using 1 transcripts. // false // Matching Probes // A	NA	XM_843472(11)	NA	NA	5917606	chr15	100	5891184	-	NA	NA	NA	CAP, adenylate cyclase-associated protein 1 (yeast)	Canine_2 Genome Array	May 2005 (Broad Institute of MIT and Harvard 2.0)	GO:0000902|GO:0007010|GO:0003779	NA	NA	NA	NA	NA	XP_848565	XM_843472	pmrna5362	NA
CfaAffx.5592.1.S1_s_at	0.00344734	1.69957	5.5714	5.81496	5.87133	P	P	P	5.0145	4.85358	5.10056	A	A	P	CfaAffx.5592.1.S1_s_at	FAM188B	475269	NA	NA	NA	chr14:46425203-46488856 (+) // 100.0 //	NA	2013-10-23	This probe set was annotated using the Matching Probes based pipeline to a Entrez Gene identifier using 2 transcripts. // false // Matching Probes // A	GENSCAN00000041750 // ensembl // 6 // Cross Hyb Matching Probes	ENSCAFT00000004974(10),XM_532503(10)	NA	NA	46488856	chr14	100	46425203	+	NA	ENSCAFG00000003100	NA	family with sequence similarity 188, member B	Canine_2 Genome Array	May 2005 (Broad Institute of MIT and Harvard 2.0)	NA	NA	NA	NA	NA	NA	XP_532503	XM_532503	pmrna5492	NA
CfaAffx.7439.1.S1_at	0.001789	0.557854	5.00449	4.89498	5.08632	A	A	A	5.73097	5.77789	5.9954	M	P	P	CfaAffx.7439.1.S1_at	RCBTB1	485440	NA	0005737 // cytoplasm // inferred from electronic annotation	NA	chr22:5137849-5167898 (+) // 100.0 //	NA	2013-10-23	This probe set was annotated using the Matching Probes based pipeline to a Entrez Gene identifier using 2 transcripts. // false // Matching Probes // A	NA	ENSCAFT00000006979(11),XM_542558(11)	NA	NA	5167898	chr22	100	5137849	+	NA	ENSCAFG00000004345	NA	regulator of chromosome condensation (RCC1) and BTB (POZ) domain containing protein 1	Canine_2 Genome Array	May 2005 (Broad Institute of MIT and Harvard 2.0)	GO:0005737	IPR000408 // Regulator of chromosome condensation, RCC1 // 8.2E-10///IPR000408 // Regulator of chromosome condensation, RCC1 // 1.2E-14///IPR000408 // Regulator of chromosome condensation, RCC1 // 1.1E-15///IPR000408 // Regulator of chromosome condensatio	NA	NA	NA	NA	XP_542558	XM_542558	pmrna7339	NA
CfaAffx.7828.1.S1_at	0.0209222	0.64518	10.006	9.86066	9.84326	P	P	P	10.5582	10.3089	10.7162	P	P	P	CfaAffx.7828.1.S1_at	TMEM176B	610914	NA	0016021 // integral to membrane // inferred from electronic annotation	NA	chr16:17867463-17871826 (-) // 100.0 //	NA	2013-10-23	This probe set was annotated using the Matching Probes based pipeline to a Entrez Gene identifier using 2 transcripts. // false // Matching Probes // A	GENSCAN00000037115 // ensembl // 6 // Cross Hyb Matching Probes///ENSCAFT00000007392 // ensembl // 8 // Cross Hyb Matching Probes	ENSCAFT00000048647(11),XM_003432081(11)	NA	NA	17871826	chr16	100	17867463	-	NA	ENSCAFG00000004585	NA	transmembrane protein 176B	Canine_2 Genome Array	May 2005 (Broad Institute of MIT and Harvard 2.0)	GO:0016021	IPR007237 // CD20-like // 7.3E-35	NA	NA	NA	NA	XP_003432129///XP_853584	XM_003432081///XM_848491	pmrna7728	NA
CfaAffx.8698.1.S1_at	0.029553	2.38933	11.3045	11.5431	10.6771	P	P	P	10.0432	10.3147	9.37509	P	P	P	CfaAffx.8698.1.S1_at	LOC475707///LOC607762///LOC608308///LOC608775	475707///607762///608308///608775	NA	NA	0000166 // nucleotide binding // inferred from electronic annotation///0005524 // ATP binding // inferred from electronic annotation///0017111 // nucleoside-triphosphatase activity // inferred from electronic annotation	chr17:24649282-24667558 (+) // 99.91 /////chr17:24758489-24776731 (+) // 99.82 /////chrUn:73872711-73879589 (+) // 53.95 //	NA	2013-10-23	This probe set was annotated using the Matching Probes based pipeline to a Entrez Gene identifier using 6 transcripts. // true // Matching Probes // A	GENSCAN00000022513 // ensembl // 5 // Cross Hyb Matching Probes///ENSCAFT00000038533 // ensembl // 5 // Cross Hyb Matching Probes	XM_856543(11),XM_845893(9),GENSCAN00000006093(11),GENSCAN00000006096(11),GENSCAN00000024530(9),GENSCAN00000032182(9),ENSCAFT00000008329(11),ENSCAFT00000044850(9),ENSCAFT00000037647(9)	NA	NA	24667558	chr17	99.91	24649282	+	NA	ENSCAFG00000005160///ENSCAFG00000024379///ENSCAFG00000032406	NA	GPN-loop GTPase 1-like///GPN-loop GTPase 1-like///GPN-loop GTPase 1-like///GPN-loop GTPase 1-like	Canine_2 Genome Array	May 2005 (Broad Institute of MIT and Harvard 2.0)	GO:0000166|GO:0005524|GO:0017111	IPR000795 // Elongation factor, GTP-binding domain // 1.3E-10///IPR000795 // Elongation factor, GTP-binding domain // 2.8E-10///IPR000795 // Elongation factor, GTP-binding domain // 8.6E-10///IPR004130 // Uncharacterised protein family, ATP binding // 3.1	NA	NA	NA	NA	XP_849647///XP_850986///XP_861636///XP_861895	XM_844554///XM_845893///XM_856543///XM_856802	pmrna8598	NA
CfaAffx.8815.1.S1_s_at	0.0139681	0.402208	6.43146	5.89139	5.7781	P	P	P	6.93984	7.32876	7.74872	P	P	P	CfaAffx.8815.1.S1_s_at	NET1	487147	0032321 // positive regulation of Rho GTPase activity // inferred from electronic annotation///0035023 // regulation of Rho protein signal transduction // inferred from electronic annotation///0035556 // intracellular signal transduction // inferred from	0005622 // intracellular // inferred from electronic annotation	0005085 // guanyl-nucleotide exchange factor activity // inferred from electronic annotation///0005089 // Rho guanyl-nucleotide exchange factor activity // inferred from electronic annotation///0005543 // phospholipid binding // inferred from electronic a	chr2:33293370-33305595 (-) // 100.0 //	NA	2013-10-23	This probe set was annotated using the Matching Probes based pipeline to a Entrez Gene identifier using 3 transcripts. // false // Matching Probes // A	NA	ENSCAFT00000008454(11),ENSCAFT00000008457(11),XM_544275(11)	NA	NA	33305595	chr2	100	33293370	-	NA	ENSCAFG00000005241	NA	neuroepithelial cell transforming 1	Canine_2 Genome Array	May 2005 (Broad Institute of MIT and Harvard 2.0)	GO:0032321|GO:0035023|GO:0035556|GO:0043065|GO:0070301|GO:0071479|GO:0005622|GO:0005085|GO:0005089|GO:0005543	IPR000219 // Dbl homology (DH) domain // 9.1E-41///IPR000219 // Dbl homology (DH) domain // 9.5E-41///IPR001849 // Pleckstrin homology domain // 3.1E-14///IPR001849 // Pleckstrin homology domain // 3.2E-14	NA	NA	NA	NA	XP_544275	XM_544275	pmrna8715	NA
CfaAffx.9962.1.S1_s_at	0.0370487	1.63363	6.60753	6.05722	6.53224	P	P	P	5.92129	5.42331	5.74404	P	P	P	CfaAffx.9962.1.S1_s_at	ZNF268	100686147	0006355 // regulation of transcription, DNA-dependent // inferred from electronic annotation	0005622 // intracellular // inferred from electronic annotation	0003676 // nucleic acid binding // inferred from electronic annotation///0046872 // metal ion binding // inferred from electronic annotation	NA	NA	2013-10-23	This probe set was annotated using the Matching Probes based pipeline to a Entrez Gene identifier using 2 transcripts. // false // Matching Probes // A	NA	ENSCAFT00000042937(11),XM_003433408(11)	NA	NA	NA	NA	NA	NA	NA	NA	ENSCAFG00000002456	NA	zinc finger protein 268	Canine_2 Genome Array	May 2005 (Broad Institute of MIT and Harvard 2.0)	GO:0006355|GO:0005622|GO:0003676|GO:0046872	IPR001909 // Krueppel-associated box // 1.2E-25///IPR007087 // Zinc finger, C2H2 // 3.7E-8///IPR007087 // Zinc finger, C2H2 // 8.9E-10///IPR007087 // Zinc finger, C2H2 // 1.4E-8///IPR007087 // Zinc finger, C2H2 // 1.1E-9///IPR007087 // Zinc finger, C2H2 /	NA	NA	NA	NA	XP_003433456	XM_003433408	pmrna9862	NA
CfaAffx.9972.1.S1_s_at	0.0124045	0.550198	6.70558	6.38531	6.57759	P	A	M	7.11565	7.58262	7.53021	P	P	P	CfaAffx.9972.1.S1_s_at	COLQ	608697	NA	NA	NA	chr23:30161937-30232635 (+) // 100.0 //	NA	2013-10-23	This probe set was annotated using the Matching Probes based pipeline to a Entrez Gene identifier using 2 transcripts. // false // Matching Probes // A	GENSCAN00000031039 // ensembl // 1 // Cross Hyb Matching Probes	XM_003433135(11),XM_858278(11)	NA	NA	30232635	chr23	100	30161937	+	NA	NA	NA	collagen-like tail subunit (single strand of homotrimer) of asymmetric acetylcholinesterase	Canine_2 Genome Array	May 2005 (Broad Institute of MIT and Harvard 2.0)	NA	NA	NA	NA	NA	NA	XP_003433182///XP_003433183///XP_863347///XP_863371	XM_003433134///XM_003433135///XM_858254///XM_858278	pmrna9872	NA
CfaAffx.10061.1.S1_s_at	0.0353962	0.489051	6.74553	6.04677	6.87109	A	A	A	7.77335	7.71403	7.36801	P	M	P	CfaAffx.10061.1.S1_s_at	TRIM21	485226	NA	NA	NA	chr21:29782279-29994267 (-) // 100.0 //	NA	2013-10-23	This probe set was annotated using the Matching Probes based pipeline to a Entrez Gene identifier using 1 transcripts. // false // Matching Probes // A	ENSCAFT00000009720 // ensembl // 8 // Cross Hyb Matching Probes	XM_542344(11)	NA	NA	29994267	chr21	100	29782279	-	NA	NA	NA	tripartite motif containing 21	Canine_2 Genome Array	May 2005 (Broad Institute of MIT and Harvard 2.0)	NA	NA	NA	NA	NA	NA	XP_542344	XM_542344	pmrna9961	NA
CfaAffx.10085.1.S1_s_at	0.0220639	0.599275	10.331	9.90313	9.8558	P	P	P	10.9167	10.6552	10.7712	P	P	P	CfaAffx.10085.1.S1_s_at	COL4A1	403496	0007528 // neuromuscular junction development // inferred from electronic annotation///0071230 // cellular response to amino acid stimulus // inferred from electronic annotation	0005581 // collagen // inferred from electronic annotation///0005587 // collagen type IV // inferred from electronic annotation///0005604 // basement membrane // inferred from electronic annotation	0005201 // extracellular matrix structural constituent // inferred from electronic annotation///0005515 // protein binding // inferred from electronic annotation///0048407 // platelet-derived growth factor binding // inferred from electronic annotation	chr22:61465239-61517526 (-) // 96.77 //	NA	2013-10-23	This probe set was annotated using the Matching Probes based pipeline to a Entrez Gene identifier using 1 transcripts. // false // Matching Probes // A	GENSCAN00000017560 // ensembl // 8 // Cross Hyb Matching Probes	U50933(10)	NA	NA	61517526	chr22	96.77	61465239	-	NA	ENSCAFG00000006062	NA	collagen, type IV, alpha 1	Canine_2 Genome Array	May 2005 (Broad Institute of MIT and Harvard 2.0)	GO:0007528|GO:0071230|GO:0005581|GO:0005587|GO:0005604|GO:0005201|GO:0005515|GO:0048407	IPR001442 // Collagen IV, non-collagenous // 3.4E-48///IPR001442 // Collagen IV, non-collagenous // 1.6E-53///IPR008160 // Collagen triple helix repeat // 2.0E-12///IPR008160 // Collagen triple helix repeat // 4.2E-13///IPR008160 // Collagen triple helix	NA	NA	NA	NA	XP_003433143	NM_001197103///XM_003433095	pmrna9985	NA
CfaAffx.10242.1.S1_s_at	0.0233854	0.496497	5.45538	5.91629	5.78117	P	P	P	6.45503	7.13061	6.53775	P	P	P	CfaAffx.10242.1.S1_s_at	HBE1	485255	0000122 // negative regulation of transcription from RNA polymerase II promoter // inferred from electronic annotation///0006810 // transport // inferred from electronic annotation///0015671 // oxygen transport // inferred from electronic annotation	0005833 // hemoglobin complex // inferred from electronic annotation	0005344 // oxygen transporter activity // inferred from electronic annotation///0005506 // iron ion binding // inferred from electronic annotation///0019825 // oxygen binding // inferred from electronic annotation///0020037 // heme binding // inferred fro	chr21:31305601-31322767 (-) // 100.0 //	NA	2013-10-23	This probe set was annotated using the Matching Probes based pipeline to a Entrez Gene identifier using 2 transcripts. // false // Matching Probes // A	XM_546598 // refseq // 1 // Cross Hyb Matching Probes///ENSCAFT00000026606 // ensembl // 1 // Cross Hyb Matching Probes	ENSCAFT00000009984(11),XM_542373(11)	NA	NA	31322767	chr21	100	31305601	-	NA	ENSCAFG00000024181	NA	hemoglobin, epsilon 1	Canine_2 Genome Array	May 2005 (Broad Institute of MIT and Harvard 2.0)	GO:0000122|GO:0006810|GO:0015671|GO:0005833|GO:0005344|GO:0005506|GO:0019825|GO:0020037|GO:0046872	IPR000971 // Globin // 9.3E-32	NA	NA	NA	NA	XP_542373	XM_542373	pmrna10142	NA
CfaAffx.11437.1.S1_s_at	0.000985829	0.558715	6.89647	7.04805	6.82063	P	P	P	7.89656	7.72529	7.66178	P	P	P	CfaAffx.11437.1.S1_s_at	LYN	477886	0001782 // B cell homeostasis // inferred from electronic annotation///0001817 // regulation of cytokine production // inferred from electronic annotation///0001933 // negative regulation of protein phosphorylation // inferred from electronic annotation//	0005634 // nucleus // inferred from electronic annotation///0005737 // cytoplasm // inferred from electronic annotation///0005794 // Golgi apparatus // inferred from electronic annotation///0005886 // plasma membrane // inferred from electronic annotation	0000166 // nucleotide binding // inferred from electronic annotation///0004672 // protein kinase activity // inferred from electronic annotation///0004713 // protein tyrosine kinase activity // inferred from electronic annotation///0005515 // protein bind	chr29:10397290-10452113 (+) // 100.0 //	NA	2013-10-23	This probe set was annotated using the Matching Probes based pipeline to a Entrez Gene identifier using 2 transcripts. // false // Matching Probes // A	NA	ENSCAFT00000011282(11),XM_535078(11)	NA	NA	10452113	chr29	100	10397290	+	NA	ENSCAFG00000007034	NA	v-yes-1 Yamaguchi sarcoma viral related oncogene homolog	Canine_2 Genome Array	May 2005 (Broad Institute of MIT and Harvard 2.0)	GO:0001782|GO:0001817|GO:0001933|GO:0002431|GO:0002513|GO:0002576|GO:0002762|GO:0002768|GO:0002774|GO:0002902|GO:0006468|GO:0006974|GO:0007169|GO:0008284|GO:0008285|GO:0009725|GO:0010741|GO:0010976|GO:0016310|GO:0018108|GO:0030097|GO:0030218|GO:0030262|GO	IPR000719 // Protein kinase, catalytic domain // 7.2E-54///IPR000980 // SH2 domain // 5.2E-28///IPR001245 // Serine-threonine/tyrosine-protein kinase catalytic domain // 3.6E-99///IPR001452 // Src homology-3 domain // 3.4E-20///IPR011511 // Variant SH3 //	NA	NA	NA	NA	XP_535078	XM_535078	pmrna11337	NA
CfaAffx.12172.1.S1_s_at	0.0207805	1.59366	10.0525	9.62409	9.85284	P	P	P	9.15631	9.27741	9.1049	P	P	P	CfaAffx.12172.1.S1_s_at	LOC100686326///LOC607646	607646///100686326	NA	NA	NA	chr25:22825177-22836760 (-) // 100.0 //	NA	2013-10-23	This probe set was annotated using the Matching Probes based pipeline to a Entrez Gene identifier using 2 transcripts. // true // Matching Probes // A	GENSCAN00000029041 // ensembl // 1 // Cross Hyb Matching Probes///GENSCAN00000030870 // ensembl // 8 // Cross Hyb Matching Probes///ENSCAFT00000035793 // ensembl // 1 // Cross Hyb Matching Probes///ENSCAFT00000038570 // ensembl // 1 // Cross Hyb Matching	XR_134562(11),XR_139921(11),GENSCAN00000004376(11),GENSCAN00000004380(11),GENSCAN00000027493(11),GENSCAN00000030867(11),GENSCAN00000031633(11),GENSCAN00000041256(10),GENSCAN00000041259(11),ENSCAFT00000012076(11),ENSCAFT00000038392(11)	NA	NA	22836760	chr25	100	22825177	-	NA	NA	NA	ankyrin repeat domain-containing protein 26-like///ankyrin repeat domain-containing protein 26-like	Canine_2 Genome Array	May 2005 (Broad Institute of MIT and Harvard 2.0)	NA	IPR002110 // Ankyrin repeat // 4.4E-10///IPR002110 // Ankyrin repeat // 2.2E-11///IPR002110 // Ankyrin repeat // 1.5E-9///IPR002110 // Ankyrin repeat // 7.8E-9///IPR002110 // Ankyrin repeat // 8.6E-9///IPR002110 // Ankyrin repeat // 7.7E-9///IPR021885 //	NA	NA	NA	NA	NA	XR_134562///XR_139921	pmrna12072	NA
CfaAffx.12599.1.S1_at	0.0172709	1.56923	9.57204	9.45678	9.29017	P	P	P	8.99557	8.79816	8.55549	P	P	P	CfaAffx.12599.1.S1_at	CSRNP2	486541	0010923 // negative regulation of phosphatase activity // inferred from electronic annotation///0045944 // positive regulation of transcription from RNA polymerase II promoter // inferred from electronic annotation	0005634 // nucleus // inferred from electronic annotation	0003700 // sequence-specific DNA binding transcription factor activity // inferred from electronic annotation///0005515 // protein binding // inferred from electronic annotation///0019902 // phosphatase binding // inferred from electronic annotation	chr27:6755208-6763810 (+) // 99.84 //	NA	2013-10-23	This probe set was annotated using the Genome Target Overlap based pipeline to a Entrez Gene identifier using 2 transcripts. // false // Genome Target Overlap // B	NA	ENSCAFT00000012550,XM_845163	NA	NA	6763810	chr27	99.84	6755208	+	NA	ENSCAFG00000007860	NA	cysteine-serine-rich nuclear protein 2	Canine_2 Genome Array	May 2005 (Broad Institute of MIT and Harvard 2.0)	GO:0010923|GO:0045944|GO:0005634|GO:0003700|GO:0005515|GO:0019902	NA	NA	NA	NA	NA	XP_850256	XM_845163	pmrna12499	NA
CfaAffx.12614.1.S1_s_at	0.0125807	0.569034	6.75212	6.72758	6.83032	A	A	A	7.76112	7.58197	7.38469	P	P	P	CfaAffx.12614.1.S1_s_at	SLC43A1	483493	0015804 // neutral amino acid transport // inferred from electronic annotation///0015807 // L-amino acid transport // inferred from electronic annotation///0055085 // transmembrane transport // inferred from electronic annotation	0016021 // integral to membrane // inferred from electronic annotation	0015175 // neutral amino acid transmembrane transporter activity // inferred from electronic annotation///0015179 // L-amino acid transmembrane transporter activity // inferred from electronic annotation	chr18:41719571-41733703 (+) // 100.0 //	NA	2013-10-23	This probe set was annotated using the Matching Probes based pipeline to a Entrez Gene identifier using 3 transcripts. // false // Matching Probes // A	NA	ENSCAFT00000012561(11),ENSCAFT00000046001(11),XM_540611(11)	NA	NA	41733703	chr18	100	41719571	+	NA	ENSCAFG00000007862	NA	solute carrier family 43, member 1	Canine_2 Genome Array	May 2005 (Broad Institute of MIT and Harvard 2.0)	GO:0015804|GO:0015807|GO:0055085|GO:0016021|GO:0015175|GO:0015179	IPR011701 // Major facilitator superfamily // 7.5E-18///IPR011701 // Major facilitator superfamily // 5.3E-18	NA	NA	NA	NA	XP_540611	XM_540611	pmrna12514	NA
CfaAffx.12960.1.S1_at	0.0130692	0.454815	8.36707	7.88772	7.82095	P	P	P	8.96981	8.9448	9.55009	P	P	P	CfaAffx.12960.1.S1_at	ARRDC3	488912	0001659 // temperature homeostasis // inferred from electronic annotation///0031651 // negative regulation of heat generation // inferred from electronic annotation///0044252 // negative regulation of multicellular organismal metabolic process // inferred	NA	0005515 // protein binding // inferred from electronic annotation///0031699 // beta-3 adrenergic receptor binding // inferred from electronic annotation	chr3:20576206-20588472 (+) // 98.5 //	NA	2013-10-23	This probe set was annotated using the Matching Probes based pipeline to a Entrez Gene identifier using 1 transcripts. // false // Matching Probes // A	NA	ENSCAFT00000012945(11)	NA	NA	20588472	chr3	98.5	20576206	+	NA	ENSCAFG00000008118	NA	arrestin domain containing 3	Canine_2 Genome Array	May 2005 (Broad Institute of MIT and Harvard 2.0)	GO:0001659|GO:0031651|GO:0044252|GO:0060613|GO:0071879|GO:0090327|GO:0005515|GO:0031699	IPR011021 // Arrestin-like, N-terminal // 3.2E-39///IPR011022 // Arrestin C-terminal-like domain // 2.1E-21	NA	NA	NA	NA	XP_546029	XM_546029	pmrna12860	NA
CfaAffx.13582.1.S1_at	0.0232504	0.31263	8.93549	7.85018	7.87584	P	P	P	9.32041	10.1421	10.3289	P	P	P	CfaAffx.13582.1.S1_at	ADAMTS1	100686153	0001542 // ovulation from ovarian follicle // inferred from electronic annotation///0001822 // kidney development // inferred from electronic annotation///0006508 // proteolysis // inferred from electronic annotation///0060347 // heart trabecula formation	0005576 // extracellular region // inferred from electronic annotation///0005578 // proteinaceous extracellular matrix // inferred from electronic annotation///0005604 // basement membrane // inferred from electronic annotation///0031012 // extracellular	0004222 // metalloendopeptidase activity // inferred from electronic annotation///0005515 // protein binding // inferred from electronic annotation///0008201 // heparin binding // inferred from electronic annotation///0008237 // metallopeptidase activity	chr31:25188648-25284161 (-) // 100.0 //	NA	2013-10-23	This probe set was annotated using the Matching Probes based pipeline to a Entrez Gene identifier using 2 transcripts. // false // Matching Probes // A	NA	ENSCAFT00000013624(11),XM_003433995(11)	NA	NA	25284161	chr31	100	25188648	-	NA	ENSCAFG00000008586	NA	ADAM metallopeptidase with thrombospondin type 1 motif, 1	Canine_2 Genome Array	May 2005 (Broad Institute of MIT and Harvard 2.0)	GO:0001542|GO:0001822|GO:0006508|GO:0060347|GO:0005576|GO:0005578|GO:0005604|GO:0031012|GO:0031410|GO:0004222|GO:0005515|GO:0008201|GO:0008237|GO:0008270	IPR000884 // Thrombospondin, type 1 repeat // 4.7E-13///IPR000884 // Thrombospondin, type 1 repeat // 2.4E-8///IPR000884 // Thrombospondin, type 1 repeat // 7.5E-10///IPR001590 // Peptidase M12B, ADAM/reprolysin // 2.1E-26///IPR002870 // Peptidase M12B, p	NA	NA	NA	NA	XP_003434043	XM_003433995	pmrna13482	NA
CfaAffx.13689.1.S1_at	0.0421937	0.623219	6.07266	5.98111	6.57096	A	A	P	6.71276	6.83892	7.15518	P	P	P	CfaAffx.13689.1.S1_at	SAMHD1	485862	0008152 // metabolic process // inferred from electronic annotation///0045088 // regulation of innate immune response // inferred from electronic annotation///0051607 // defense response to virus // inferred from electronic annotation	0005634 // nucleus // inferred from electronic annotation	0003676 // nucleic acid binding // inferred from electronic annotation///0003723 // RNA binding // inferred from electronic annotation///0003824 // catalytic activity // inferred from electronic annotation///0005515 // protein binding // inferred from ele	chr24:28597174-28647257 (-) // 100.0 //	NA	2013-10-23	This probe set was annotated using the Matching Probes based pipeline to a Entrez Gene identifier using 2 transcripts. // false // Matching Probes // A	NA	ENSCAFT00000013745(11),XM_542986(11)	NA	NA	28647257	chr24	100	28597174	-	NA	ENSCAFG00000008659	NA	SAM domain and HD domain 1	Canine_2 Genome Array	May 2005 (Broad Institute of MIT and Harvard 2.0)	GO:0008152|GO:0045088|GO:0051607|GO:0005634|GO:0003676|GO:0003723|GO:0003824|GO:0005515|GO:0008081|GO:0046872	IPR006674 // HD domain // 8.7E-20///IPR011510 // Sterile alpha motif, type 2 // 1.4E-17///IPR021129 // Sterile alpha motif, type 1 // 7.0E-16	NA	NA	NA	NA	XP_542986	XM_542986	pmrna13589	NA
CfaAffx.14097.1.S1_s_at	0.0259747	0.513185	8.11799	8.48015	8.57756	P	P	P	9.66867	9.39836	8.94525	P	P	P	CfaAffx.14097.1.S1_s_at	OAS2	611051	0006164 // purine nucleotide biosynthetic process // inferred from electronic annotation///0006401 // RNA catabolic process // inferred from electronic annotation///0006486 // protein glycosylation // inferred from electronic annotation///0006955 // immun	0005737 // cytoplasm // inferred from electronic annotation///0048471 // perinuclear region of cytoplasm // inferred from electronic annotation	0001730 // 2'-5'-oligoadenylate synthetase activity // inferred from electronic annotation///0003723 // RNA binding // inferred from electronic annotation///0003725 // double-stranded RNA binding // inferred from electronic annotation///0005524 // ATP bin	chr26:13402485-13464617 (+) // 100.0 //	NA	2013-10-23	This probe set was annotated using the Matching Probes based pipeline to a Entrez Gene identifier using 3 transcripts. // false // Matching Probes // A	NA	AY906957(11),ENSCAFT00000014202(11),NM_001048134(11)	NA	NA	13464617	chr26	100	13402485	+	EC:2.7.7.-///EC:2.7.7.84	ENSCAFG00000023107	NA	2'-5'-oligoadenylate synthetase 2, 69/71kDa	Canine_2 Genome Array	May 2005 (Broad Institute of MIT and Harvard 2.0)	GO:0006164|GO:0006401|GO:0006486|GO:0006955|GO:0018377|GO:0051607|GO:0005737|GO:0048471|GO:0001730|GO:0003723|GO:0003725|GO:0005524|GO:0008270|GO:0016740	IPR018952 // 2'-5'-oligoadenylate synthetase 1, domain 2/C-terminal // 1.9E-78///IPR018952 // 2'-5'-oligoadenylate synthetase 1, domain 2/C-terminal // 3.6E-88	NA	NA	NA	NA	NP_001041599	NM_001048134	pmrna13997	NA
CfaAffx.14226.1.S1_s_at	0.0216163	0.500254	5.34084	6.02506	5.9064	A	A	A	6.99229	6.78051	6.55207	P	P	M	CfaAffx.14226.1.S1_s_at	DDX60	475493	0009615 // response to virus // inferred from electronic annotation///0051607 // defense response to virus // inferred from electronic annotation///1900245 // positive regulation of MDA-5 signaling pathway // inferred from electronic annotation///1900246	0005737 // cytoplasm // inferred from electronic annotation	0003676 // nucleic acid binding // inferred from electronic annotation///0003690 // double-stranded DNA binding // inferred from electronic annotation///0003723 // RNA binding // inferred from electronic annotation///0003725 // double-stranded RNA binding	chr15:66671986-66685725 (-) // 100.0 //	NA	2013-10-23	This probe set was annotated using the Matching Probes based pipeline to a Entrez Gene identifier using 3 transcripts. // false // Matching Probes // A	NA	ENSCAFT00000014321(11),ENSCAFT00000044956(11),XM_532716(11)	NA	NA	66685725	chr15	100	66671986	-	NA	ENSCAFG00000009003	NA	DEAD (Asp-Glu-Ala-Asp) box polypeptide 60	Canine_2 Genome Array	May 2005 (Broad Institute of MIT and Harvard 2.0)	GO:0009615|GO:0051607|GO:1900245|GO:1900246|GO:0005737|GO:0003676|GO:0003690|GO:0003723|GO:0003725|GO:0003727|GO:0004386|GO:0005515|GO:0005524|GO:0008026|GO:0016787	IPR001650 // Helicase, C-terminal // 7.4E-10///IPR001650 // Helicase, C-terminal // 7.4E-10///IPR006935 // Helicase/UvrB domain // 5.5E-9///IPR006935 // Helicase/UvrB domain // 5.5E-9///IPR011545 // DNA/RNA helicase, DEAD/DEAH box type, N-terminal // 4.6E	NA	NA	NA	NA	XP_532716	XM_532716	pmrna14126	NA
CfaAffx.14695.1.S1_at	0.0485536	0.480493	7.7863	7.49444	7.98842	P	P	P	8.57906	8.41273	9.322	P	P	P	CfaAffx.14695.1.S1_at	LOC100856645	100856645	NA	NA	NA	chr20:40245481-40272195 (-) // 100.0 //	NA	2013-10-23	This probe set was annotated using the Matching Probes based pipeline to a Entrez Gene identifier using 1 transcripts. // false // Matching Probes // A	NA	XM_003639746(11)	NA	NA	40272195	chr20	100	40245481	-	NA	NA	NA	stabilin-1-like	Canine_2 Genome Array	May 2005 (Broad Institute of MIT and Harvard 2.0)	NA	NA	NA	NA	NA	NA	XP_003639794	XM_003639746	pmrna14595	NA
CfaAffx.14841.1.S1_s_at	0.0294485	0.528897	7.21971	6.59638	6.60492	P	A	A	8.09786	7.60032	7.49819	P	P	P	CfaAffx.14841.1.S1_s_at	CHAC1	487504	0010955 // negative regulation of protein processing // inferred from electronic annotation///0022008 // neurogenesis // inferred from electronic annotation///0045746 // negative regulation of Notch signaling pathway // inferred from electronic annotation	0005802 // trans-Golgi network // inferred from electronic annotation///0005829 // cytosol // inferred from electronic annotation	0005112 // Notch binding // inferred from electronic annotation///0005515 // protein binding // inferred from electronic annotation	chr30:11069951-11071492 (+) // 100.0 //	NA	2013-10-23	This probe set was annotated using the Matching Probes based pipeline to a Entrez Gene identifier using 3 transcripts. // false // Matching Probes // A	NA	ENSCAFT00000014976(11),ENSCAFT00000044590(11),XM_544628(11)	NA	NA	11071492	chr30	100	11069951	+	NA	ENSCAFG00000009414	NA	ChaC, cation transport regulator homolog 1 (E. coli)	Canine_2 Genome Array	May 2005 (Broad Institute of MIT and Harvard 2.0)	GO:0010955|GO:0022008|GO:0045746|GO:0070059|GO:0005802|GO:0005829|GO:0005112|GO:0005515	IPR006840 // ChaC-like protein // 4.7E-68///IPR006840 // ChaC-like protein // 8.0E-68	NA	NA	NA	NA	XP_544628	XM_544628	pmrna14741	NA
CfaAffx.14876.1.S1_s_at	0.00660978	0.652679	8.85265	9.1135	8.84678	P	P	P	9.45719	9.55786	9.65421	P	P	P	CfaAffx.14876.1.S1_s_at	IRX5	487276	0002027 // regulation of heart rate // inferred from electronic annotation///0006355 // regulation of transcription, DNA-dependent // inferred from electronic annotation///0008406 // gonad development // inferred from electronic annotation///0010468 // re	0005634 // nucleus // inferred from electronic annotation	0003677 // DNA binding // inferred from electronic annotation///0003700 // sequence-specific DNA binding transcription factor activity // inferred from electronic annotation///0043565 // sequence-specific DNA binding // inferred from electronic annotation	chr2:63855374-63858114 (-) // 99.92 //	NA	2013-10-23	This probe set was annotated using the Matching Probes based pipeline to a Entrez Gene identifier using 3 transcripts. // false // Matching Probes // A	NA	ENSCAFT00000015017(11),ENSCAFT00000044272(11),XM_846105(11)	NA	NA	63858114	chr2	99.92	63855374	-	NA	ENSCAFG00000009443	NA	iroquois homeobox 5	Canine_2 Genome Array	May 2005 (Broad Institute of MIT and Harvard 2.0)	GO:0002027|GO:0006355|GO:0008406|GO:0010468|GO:0042551|GO:0048468|GO:0048701|GO:0060040|GO:0005634|GO:0003677|GO:0003700|GO:0043565	IPR001356 // Homeodomain // 1.4E-11///IPR001356 // Homeodomain // 1.6E-11	NA	NA	NA	NA	XP_851198	XM_846105	pmrna14776	NA
CfaAffx.15349.1.S1_at	0.0190803	0.515654	7.97474	8.12509	7.74777	P	P	P	8.94091	9.18295	8.54462	P	P	P	CfaAffx.15349.1.S1_at	HERC6	609237	0016567 // protein ubiquitination // inferred from electronic annotation	0005634 // nucleus // inferred from electronic annotation///0005737 // cytoplasm // inferred from electronic annotation	0004842 // ubiquitin-protein ligase activity // inferred from electronic annotation///0016874 // ligase activity // inferred from electronic annotation	chr32:14655371-14710613 (+) // 100.0 //	NA	2013-10-23	This probe set was annotated using the Matching Probes based pipeline to a Entrez Gene identifier using 2 transcripts. // false // Matching Probes // A	GENSCAN00000016442 // ensembl // 4 // Cross Hyb Matching Probes	ENSCAFT00000015531(11),XM_846456(11)	NA	NA	14710613	chr32	100	14655371	+	NA	ENSCAFG00000009781	NA	HECT and RLD domain containing E3 ubiquitin protein ligase family member 6	Canine_2 Genome Array	May 2005 (Broad Institute of MIT and Harvard 2.0)	GO:0016567|GO:0005634|GO:0005737|GO:0004842|GO:0016874	IPR000408 // Regulator of chromosome condensation, RCC1 // 4.8E-9///IPR000408 // Regulator of chromosome condensation, RCC1 // 3.8E-20///IPR000408 // Regulator of chromosome condensation, RCC1 // 2.7E-17///IPR000408 // Regulator of chromosome condensation	NA	NA	NA	NA	XP_851549	XM_846456	pmrna15249	NA
CfaAffx.15384.1.S1_s_at	1.86e-05	0.570207	5.55395	5.60789	5.52473	P	P	P	6.41281	6.35095	6.35454	P	P	P	CfaAffx.15384.1.S1_s_at	LOC100856427	100856427	0007076 // mitotic chromosome condensation // inferred from electronic annotation	0000799 // nuclear condensin complex // inferred from electronic annotation///0031618 // nuclear centromeric heterochromatin // inferred from electronic annotation	0035064 // methylated histone residue binding // inferred from electronic annotation	chr5:4020535-4071825 (+) // 100.0 //	NA	2013-10-23	This probe set was annotated using the Matching Probes based pipeline to a Entrez Gene identifier using 3 transcripts. // false // Matching Probes // A	NA	ENSCAFT00000015562(11),ENSCAFT00000048354(11),XM_003639023(11)	NA	NA	4071825	chr5	100	4020535	+	NA	ENSCAFG00000009799	NA	condensin-2 complex subunit D3-like	Canine_2 Genome Array	May 2005 (Broad Institute of MIT and Harvard 2.0)	GO:0007076|GO:0000799|GO:0031618|GO:0035064	NA	NA	NA	NA	NA	XP_003639071	XM_003639023	pmrna15284	NA
CfaAffx.16274.1.S1_at	0.00784807	0.660741	7.60903	7.56591	7.86017	P	P	P	8.32654	8.37319	8.13593	P	P	P	CfaAffx.16274.1.S1_at	FAP	608176	0006508 // proteolysis // inferred from electronic annotation///0010716 // negative regulation of extracellular matrix disassembly // inferred from electronic annotation///0043542 // endothelial cell migration // inferred from electronic annotation	0005615 // extracellular space // inferred from electronic annotation///0016020 // membrane // inferred from electronic annotation///0030027 // lamellipodium // inferred from electronic annotation	0002020 // protease binding // inferred from electronic annotation///0004175 // endopeptidase activity // inferred from electronic annotation///0004252 // serine-type endopeptidase activity // inferred from electronic annotation///0005515 // protein bindi	chr36:10586573-10658271 (-) // 100.0 //	NA	2013-10-23	This probe set was annotated using the Matching Probes based pipeline to a Entrez Gene identifier using 2 transcripts. // false // Matching Probes // A	GENSCAN00000005618 // ensembl // 4 // Cross Hyb Matching Probes	ENSCAFT00000016532(11),XM_845112(11)	NA	NA	10658271	chr36	100	10586573	-	NA	ENSCAFG00000010387	NA	fibroblast activation protein, alpha	Canine_2 Genome Array	May 2005 (Broad Institute of MIT and Harvard 2.0)	GO:0006508|GO:0010716|GO:0043542|GO:0005615|GO:0016020|GO:0030027|GO:0002020|GO:0004175|GO:0004252|GO:0005515|GO:0008233|GO:0008236	IPR001375 // Peptidase S9, prolyl oligopeptidase, catalytic domain // 2.7E-57///IPR002469 // Peptidase S9B, dipeptidylpeptidase IV N-terminal // 3.8E-111///IPR005152 // Lipase, secreted // 2.8E-8	NA	NA	NA	NA	XP_003434264///XP_850205	XM_003434216///XM_845112	pmrna16174	NA
CfaAffx.16495.1.S1_at	0.020889	0.625404	7.21139	7.47014	7.69558	P	P	P	8.01305	8.29422	8.12778	P	P	P	CfaAffx.16495.1.S1_at	LOC609700	609700	0000724 // double-strand break repair via homologous recombination // inferred from electronic annotation	0005634 // nucleus // inferred from electronic annotation///0032798 // Swi5-Sfr1 complex // inferred from electronic annotation	0005515 // protein binding // inferred from electronic annotation	chr28:19440852-19443440 (+) // 99.89 //	NA	2013-10-23	This probe set was annotated using the Matching Probes based pipeline to a Entrez Gene identifier using 2 transcripts. // false // Matching Probes // A	NA	ENSCAFT00000049568(11),XM_847013(11)	NA	NA	19443440	chr28	99.89	19440852	+	NA	ENSCAFG00000031542	NA	swi5-dependent recombination DNA repair protein 1 homolog	Canine_2 Genome Array	May 2005 (Broad Institute of MIT and Harvard 2.0)	GO:0000724|GO:0005634|GO:0032798|GO:0005515	IPR018468 // Double-strand recombination repair protein, Mei5-like // 4.7E-66	NA	NA	NA	NA	XP_852106	XM_847013	pmrna16395	NA
CfaAffx.16537.1.S1_at	0.0171002	0.638761	6.84039	6.98681	6.5554	P	P	P	7.26309	7.58057	7.49334	P	P	P	CfaAffx.16537.1.S1_at	CHSY1	488704	0030206 // chondroitin sulfate biosynthetic process // inferred from electronic annotation///0030279 // negative regulation of ossification // inferred from electronic annotation	0005576 // extracellular region // inferred from electronic annotation///0032580 // Golgi cisterna membrane // inferred from electronic annotation	0016758 // transferase activity, transferring hexosyl groups // inferred from electronic annotation///0047238 // glucuronosyl-N-acetylgalactosaminyl-proteoglycan 4-beta-N-acetylgalactosaminyltransferase activity // inferred from electronic annotation	chr3:42701749-42772659 (+) // 98.11 //	NA	2013-10-23	This probe set was annotated using the Matching Probes based pipeline to a Entrez Gene identifier using 2 transcripts. // false // Matching Probes // A	NA	ENSCAFT00000016812(10),XM_545821(11)	NA	NA	42772659	chr3	98.11	42701749	+	NA	ENSCAFG00000010579	NA	chondroitin sulfate synthase 1	Canine_2 Genome Array	May 2005 (Broad Institute of MIT and Harvard 2.0)	GO:0030206|GO:0030279|GO:0005576|GO:0032580|GO:0016758|GO:0047238	IPR003378 // Fringe-like // 1.2E-21///IPR008428 // Chondroitin N-acetylgalactosaminyltransferase // 8.1E-191	NA	NA	NA	NA	XP_545821	XM_545821	pmrna16437	NA
CfaAffx.16911.1.S1_s_at	0.0457255	0.566383	7.17739	6.86621	6.4392	P	P	P	7.71977	7.77742	7.52783	P	P	P	CfaAffx.16911.1.S1_s_at	TTC23	488710	NA	NA	NA	chr3:44374204-44434657 (+) // 92.87 //	NA	2013-10-23	This probe set was annotated using the Matching Probes based pipeline to a Entrez Gene identifier using 3 transcripts. // false // Matching Probes // A	NA	ENSCAFT00000017212(11),ENSCAFT00000045745(11),XM_545827(11)	NA	NA	44434657	chr3	92.87	44374204	+	NA	ENSCAFG00000010827	NA	tetratricopeptide repeat domain 23	Canine_2 Genome Array	May 2005 (Broad Institute of MIT and Harvard 2.0)	NA	NA	NA	NA	NA	NA	XP_545827	XM_545827	pmrna16811	NA
CfaAffx.18054.1.S1_s_at	0.0233009	0.656662	9.98507	9.7304	10.1191	P	P	P	10.5909	10.3171	10.7419	P	P	P	CfaAffx.18054.1.S1_s_at	KPNA2	480469	0006606 // protein import into nucleus // inferred from electronic annotation///0006810 // transport // inferred from electronic annotation///0015031 // protein transport // inferred from electronic annotation	0005634 // nucleus // inferred from electronic annotation///0005737 // cytoplasm // inferred from electronic annotation	0005488 // binding // inferred from electronic annotation///0008565 // protein transporter activity // inferred from electronic annotation	chr22:41734247-41735878 (+) // 99.02 /////chr27:32108439-32110066 (+) // 92.1 /////chr32:15429103-15430712 (+) // 92.59 /////chrUn:77596420-77598049 (+) // 99.14 /////chr11:50275498-50277110 (-) // 95.22 /////chr12:56058616-56060244 (-) // 97.86 /////chr7	NA	2013-10-23	This probe set was annotated using the Matching Probes based pipeline to a Entrez Gene identifier using 2 transcripts. // false // Matching Probes // A	GENSCAN00000005083 // ensembl // 7 // Cross Hyb Matching Probes///GENSCAN00000008445 // ensembl // 3 // Cross Hyb Matching Probes///GENSCAN00000016219 // ensembl // 6 // Cross Hyb Matching Probes///GENSCAN00000016538 // ensembl // 6 // Cross Hyb Matching	ENSCAFT00000018435(10),XM_856897(11)	NA	NA	41735878	chr22	99.02	41734247	+	NA	ENSCAFG00000011598	NA	karyopherin alpha 2 (RAG cohort 1, importin alpha 1)	Canine_2 Genome Array	May 2005 (Broad Institute of MIT and Harvard 2.0)	GO:0006606|GO:0006810|GO:0015031|GO:0005634|GO:0005737|GO:0005488|GO:0008565	IPR000225 // Armadillo // 4.2E-11///IPR000225 // Armadillo // 7.2E-15///IPR000225 // Armadillo // 1.3E-11///IPR000225 // Armadillo // 7.2E-11///IPR000225 // Armadillo // 3.8E-10///IPR000225 // Armadillo // 1.0E-14///IPR000225 // Armadillo // 1.8E-11///IPR	NA	NA	NA	NA	XP_861990	XM_856897	pmrna17954	NA
CfaAffx.18098.1.S1_at	0.045064	0.503778	4.95863	4.87474	4.10296	A	A	A	5.6835	5.43067	5.89597	P	P	P	CfaAffx.18098.1.S1_at	AP1AR	610672	0034315 // regulation of Arp2/3 complex-mediated actin nucleation // inferred from electronic annotation///0034613 // cellular protein localization // inferred from electronic annotation///1900025 // negative regulation of substrate adhesion-dependent cel	0005730 // nucleolus // inferred from electronic annotation///0005737 // cytoplasm // inferred from electronic annotation///0005768 // endosome // inferred from electronic annotation///0005794 // Golgi apparatus // inferred from electronic annotation///00	NA	chr32:35003828-35044600 (+) // 100.0 //	NA	2013-10-23	This probe set was annotated using the Matching Probes based pipeline to a Entrez Gene identifier using 2 transcripts. // false // Matching Probes // A	NA	ENSCAFT00000018483(11),XM_848212(11)	NA	NA	35044600	chr32	100	35003828	+	NA	ENSCAFG00000011643	NA	AP-1 complex-associated regulatory protein-like	Canine_2 Genome Array	May 2005 (Broad Institute of MIT and Harvard 2.0)	GO:0034315|GO:0034613|GO:1900025|GO:2000146|GO:0005730|GO:0005737|GO:0005768|GO:0005794|GO:0030133	NA	NA	NA	NA	NA	XP_853305	XM_848212	pmrna17998	NA
CfaAffx.18203.1.S1_s_at	0.00953275	0.661352	9.09307	8.81977	9.07253	P	P	P	9.63762	9.7225	9.41306	P	P	P	CfaAffx.18203.1.S1_s_at	MNDA	488622	0006974 // response to DNA damage stimulus // inferred from electronic annotation///0030889 // negative regulation of B cell proliferation // inferred from electronic annotation///0043065 // positive regulation of apoptotic process // inferred from electr	0005634 // nucleus // inferred from electronic annotation///0005737 // cytoplasm // inferred from electronic annotation///0043231 // intracellular membrane-bounded organelle // inferred from electronic annotation	NA	chr38:25936885-25942201 (-) // 100.0 //	NA	2013-10-23	This probe set was annotated using the Matching Probes based pipeline to a Entrez Gene identifier using 2 transcripts. // false // Matching Probes // A	NA	ENSCAFT00000018594(11),XM_545739(11)	NA	NA	25942201	chr38	100	25936885	-	NA	ENSCAFG00000011706	NA	myeloid cell nuclear differentiation antigen	Canine_2 Genome Array	May 2005 (Broad Institute of MIT and Harvard 2.0)	GO:0006974|GO:0030889|GO:0043065|GO:0050853|GO:0005634|GO:0005737|GO:0043231	IPR004020 // DAPIN domain // 1.4E-21///IPR004021 // HIN-200/IF120x // 2.9E-80	NA	NA	NA	NA	XP_545739	XM_545739	pmrna18103	NA
CfaAffx.18599.1.S1_at	0.0142957	0.522403	7.6606	7.32623	7.42813	P	P	P	8.21972	8.72707	8.23992	P	P	P	CfaAffx.18599.1.S1_at	PARP14	608688	NA	0005737 // cytoplasm // inferred from electronic annotation///0005886 // plasma membrane // inferred from electronic annotation	0003950 // NAD+ ADP-ribosyltransferase activity // inferred from electronic annotation///0005515 // protein binding // inferred from electronic annotation	chr33:28821464-28839233 (+) // 100.0 //	NA	2013-10-23	This probe set was annotated using the Matching Probes based pipeline to a Entrez Gene identifier using 2 transcripts. // false // Matching Probes // A	GENSCAN00000007146 // ensembl // 8 // Cross Hyb Matching Probes///ENSCAFT00000043176 // ensembl // 7 // Cross Hyb Matching Probes	ENSCAFT00000019011(11),XM_845787(11)	NA	NA	28839233	chr33	100	28821464	+	NA	ENSCAFG00000011970	NA	poly (ADP-ribose) polymerase family, member 14	Canine_2 Genome Array	May 2005 (Broad Institute of MIT and Harvard 2.0)	GO:0005737|GO:0005886|GO:0003950|GO:0005515	IPR002589 // Appr-1-p processing // 3.2E-33///IPR002589 // Appr-1-p processing // 4.0E-22///IPR002589 // Appr-1-p processing // 8.4E-13///IPR012317 // Poly(ADP-ribose) polymerase, catalytic domain // 6.8E-25	NA	NA	NA	NA	XP_850880	XM_845787	pmrna18499	NA
CfaAffx.18701.1.S1_at	0.0283285	0.655132	6.8967	6.80885	7.25785	P	A	P	7.47958	7.62976	7.71493	P	P	P	CfaAffx.18701.1.S1_at	LOC100856672	100856672	0032259 // methylation // inferred from electronic annotation	NA	0005515 // protein binding // inferred from electronic annotation///0008168 // methyltransferase activity // inferred from electronic annotation	chr30:13181453-13183508 (-) // 100.0 //	NA	2013-10-23	This probe set was annotated using the Matching Probes based pipeline to a Entrez Gene identifier using 2 transcripts. // false // Matching Probes // A	NA	ENSCAFT00000019116(11),XM_003640023(11)	NA	NA	13183508	chr30	100	13181453	-	NA	ENSCAFG00000012037	NA	leucine carboxyl methyltransferase 2-like	Canine_2 Genome Array	May 2005 (Broad Institute of MIT and Harvard 2.0)	GO:0032259|GO:0005515|GO:0008168	IPR007213 // Leucine carboxyl methyltransferase // 2.6E-33	NA	NA	NA	NA	XP_003640071	XM_003640023	pmrna18601	NA
CfaAffx.18761.1.S1_s_at	0.0343064	0.594113	8.62317	9.23757	8.93945	P	P	P	9.40308	9.95156	9.71232	P	P	P	CfaAffx.18761.1.S1_s_at	CTSS	403400	0002250 // adaptive immune response // inferred from electronic annotation///0006508 // proteolysis // inferred from electronic annotation///0097067 // cellular response to thyroid hormone stimulus // inferred from electronic annotation	0005764 // lysosome // inferred from electronic annotation///0016020 // membrane // inferred from electronic annotation///0043231 // intracellular membrane-bounded organelle // inferred from electronic annotation	0008233 // peptidase activity // inferred from electronic annotation///0008234 // cysteine-type peptidase activity // inferred from electronic annotation///0016787 // hydrolase activity // inferred from electronic annotation	chr17:62973616-62990255 (-) // 100.0 //	NA	2013-10-23	This probe set was annotated using the Matching Probes based pipeline to a Entrez Gene identifier using 3 transcripts. // false // Matching Probes // A	NA	AY156692(11),ENSCAFT00000019176(11),NM_001002938(11)	NA	NA	62990255	chr17	100	62973616	-	EC:3.4.22.27	ENSCAFG00000012086	NA	cathepsin S	Canine_2 Genome Array	May 2005 (Broad Institute of MIT and Harvard 2.0)	GO:0002250|GO:0006508|GO:0097067|GO:0005764|GO:0016020|GO:0043231|GO:0008233|GO:0008234|GO:0016787	IPR000668 // Peptidase C1A, papain C-terminal // 1.4E-87///IPR013201 // Proteinase inhibitor I29, cathepsin propeptide // 9.3E-17	NA	NA	NA	NA	NP_001002938	NM_001002938	pmrna18661	NA
CfaAffx.19109.1.S1_at	0.0396471	2.8778	5.96367	5.9331	6.07244	P	P	P	3.87368	4.25901	5.02222	A	A	P	CfaAffx.19109.1.S1_at	LOC609039	609039	NA	NA	NA	chr37:13635656-13668464 (-) // 100.0 //	NA	2013-10-23	This probe set was annotated using the Genome Target Overlap based pipeline to a Entrez Gene identifier using 1 transcripts. // false // Genome Target Overlap // B	NA	XM_846221	NA	NA	13668464	chr37	100	13635656	-	NA	NA	NA	uncharacterized LOC609039	Canine_2 Genome Array	May 2005 (Broad Institute of MIT and Harvard 2.0)	NA	NA	NA	NA	NA	NA	XP_851314	XM_846221	pmrna19009	NA
CfaAffx.19149.1.S1_at	0.00624257	0.167442	6.40117	5.39554	6.04436	A	A	A	8.14176	9.21044	8.10573	P	P	P	CfaAffx.19149.1.S1_at	ATF3	612911	0006094 // gluconeogenesis // inferred from electronic annotation///0006355 // regulation of transcription, DNA-dependent // inferred from electronic annotation///0006950 // response to stress // inferred from electronic annotation///0035914 // skeletal m	0005634 // nucleus // inferred from electronic annotation///0005730 // nucleolus // inferred from electronic annotation	0003677 // DNA binding // inferred from electronic annotation///0003700 // sequence-specific DNA binding transcription factor activity // inferred from electronic annotation///0005515 // protein binding // inferred from electronic annotation///0042802 //	chr7:13748776-13753710 (+) // 100.0 //	NA	2013-10-23	This probe set was annotated using the Matching Probes based pipeline to a Entrez Gene identifier using 3 transcripts. // false // Matching Probes // A	NA	ENSCAFT00000019588(11),ENSCAFT00000047278(11),XM_847382(11)	NA	NA	13753710	chr7	100	13748776	+	NA	ENSCAFG00000012339	NA	activating transcription factor 3	Canine_2 Genome Array	May 2005 (Broad Institute of MIT and Harvard 2.0)	GO:0006094|GO:0006355|GO:0006950|GO:0035914|GO:0045892|GO:0005634|GO:0005730|GO:0003677|GO:0003700|GO:0005515|GO:0042802|GO:0043565|GO:0046983	NA	NA	NA	NA	NA	XP_852475	XM_847382	pmrna19049	NA
CfaAffx.19262.1.S1_s_at	0.0292269	0.389161	6.98369	5.96819	6.59481	P	A	P	8.42574	7.48116	7.72732	P	P	P	CfaAffx.19262.1.S1_s_at	FOXR1	489376	0000122 // negative regulation of transcription from RNA polymerase II promoter // ---///0006355 // regulation of transcription, DNA-dependent // inferred from electronic annotation///0007389 // pattern specification process // ---///0009790 // embryo dev	0005667 // transcription factor complex // ---	0003677 // DNA binding // inferred from electronic annotation///0003690 // double-stranded DNA binding // ---///0003700 // sequence-specific DNA binding transcription factor activity // inferred from electronic annotation///0003705 // RNA polymerase II di	chr5:17859507-17861522 (-) // 100.0 //	NA	2013-10-23	This probe set was annotated using the Matching Probes based pipeline to a Entrez Gene identifier using 3 transcripts. // false // Matching Probes // A	ENSCAFT00000048756 // ensembl // 7 // Cross Hyb Matching Probes	ENSCAFT00000019708(11),ENSCAFT00000019713(11),XM_546494(11)	NA	NA	17861522	chr5	100	17859507	-	NA	ENSCAFG00000012417	NA	forkhead box R1	Canine_2 Genome Array	May 2005 (Broad Institute of MIT and Harvard 2.0)	GO:0000122|GO:0006355|GO:0007389|GO:0009790|GO:0009888|GO:0048513|GO:0051090|GO:0005667|GO:0003677|GO:0003690|GO:0003700|GO:0003705|GO:0008134|GO:0008301|GO:0043565	IPR001766 // Transcription factor, fork head // 4.7E-24///IPR001766 // Transcription factor, fork head // 7.3E-24	NA	NA	NA	NA	XP_546494	XM_546494	pmrna19162	NA
CfaAffx.19400.1.S1_s_at	0.0204176	1.60276	5.90569	5.77157	5.84166	P	P	P	4.9222	5.20426	5.32485	P	A	A	CfaAffx.19400.1.S1_s_at	ICA1L	488479	NA	NA	0019904 // protein domain specific binding // inferred from electronic annotation	chr37:14677935-14727861 (-) // 100.0 //	NA	2013-10-23	This probe set was annotated using the Matching Probes based pipeline to a Entrez Gene identifier using 2 transcripts. // false // Matching Probes // A	NA	ENSCAFT00000019857(11),XM_545600(11)	NA	NA	14727861	chr37	100	14677935	-	NA	ENSCAFG00000012497	NA	islet cell autoantigen 1,69kDa-like	Canine_2 Genome Array	May 2005 (Broad Institute of MIT and Harvard 2.0)	GO:0019904	IPR006723 // Islet cell autoantigen Ica1, C-terminal // 7.3E-79///IPR010504 // Arfaptin homology (AH) domain // 4.4E-91	NA	NA	NA	NA	XP_545600	XM_545600	pmrna19300	NA
CfaAffx.19527.1.S1_s_at	0.0367541	0.626458	5.87915	6.37823	6.22661	P	P	A	6.80119	6.92007	6.82847	P	P	P	CfaAffx.19527.1.S1_s_at	CD48	488642	0007165 // signal transduction // inferred from electronic annotation///0042110 // T cell activation // inferred from electronic annotation	0009897 // external side of plasma membrane // inferred from electronic annotation///0016021 // integral to membrane // inferred from electronic annotation///0045121 // membrane raft // inferred from electronic annotation	0004872 // receptor activity // inferred from electronic annotation///0005515 // protein binding // inferred from electronic annotation	chr38:24612126-24627482 (+) // 100.0 //	NA	2013-10-23	This probe set was annotated using the Matching Probes based pipeline to a Entrez Gene identifier using 2 transcripts. // false // Matching Probes // A	NA	ENSCAFT00000045105(11),XM_545759(11)	NA	NA	24627482	chr38	100	24612126	+	NA	ENSCAFG00000031101	NA	CD48 molecule	Canine_2 Genome Array	May 2005 (Broad Institute of MIT and Harvard 2.0)	GO:0007165|GO:0042110|GO:0009897|GO:0016021|GO:0045121|GO:0004872|GO:0005515	IPR013106 // Immunoglobulin V-set // 1.2E-9///IPR024303 // Natural killer cell receptor 2B4 immunoglobulin domain // 6.1E-9	NA	NA	NA	NA	XP_545759	XM_545759	pmrna19427	NA
CfaAffx.21178.1.S1_at	0.0225777	0.513752	7.89311	7.60166	7.41386	P	P	P	8.8742	8.19553	8.68054	P	P	P	CfaAffx.21178.1.S1_at	ALKBH4	608093	0055114 // oxidation-reduction process // inferred from electronic annotation	0005739 // mitochondrion // inferred from electronic annotation	0016491 // oxidoreductase activity // inferred from electronic annotation///0016706 // oxidoreductase activity, acting on paired donors, with incorporation or reduction of molecular oxygen, 2-oxoglutarate as one donor, and incorporation of one atom each o	chr6:10718069-10723856 (+) // 98.52 //	NA	2013-10-23	This probe set was annotated using the Matching Probes based pipeline to a Entrez Gene identifier using 2 transcripts. // false // Matching Probes // A	NA	ENSCAFT00000021747(11),XM_844997(11)	NA	NA	10723856	chr6	98.52	10718069	+	NA	ENSCAFG00000013712	NA	alkB, alkylation repair homolog 4 (E. coli)	Canine_2 Genome Array	May 2005 (Broad Institute of MIT and Harvard 2.0)	GO:0055114|GO:0005739|GO:0016491|GO:0016706	IPR005123 // Oxoglutarate/iron-dependent dioxygenase // 9.9E-9	NA	NA	NA	NA	XP_850090	XM_844997	pmrna21078	NA
CfaAffx.21566.1.S1_s_at	0.0319776	0.355191	6.84743	6.54967	6.97299	A	A	A	7.73689	8.1152	8.81709	P	P	P	CfaAffx.21566.1.S1_s_at	CD163	477704	0006953 // acute-phase response // inferred from electronic annotation///0006954 // inflammatory response // inferred from electronic annotation	0005576 // extracellular region // inferred from electronic annotation///0005886 // plasma membrane // inferred from electronic annotation///0016020 // membrane // inferred from electronic annotation///0016021 // integral to membrane // inferred from elec	0005044 // scavenger receptor activity // inferred from electronic annotation///0005515 // protein binding // inferred from electronic annotation	chr27:40700800-40802725 (+) // 100.0 //	NA	2013-10-23	This probe set was annotated using the Matching Probes based pipeline to a Entrez Gene identifier using 5 transcripts. // false // Matching Probes // A	NA	DQ060836(11),DQ060837(11),ENSCAFT00000022166(11),ENSCAFT00000022168(11),NM_001048020(11)	NA	NA	40802725	chr27	100	40700800	+	NA	ENSCAFG00000013968	NA	CD163 molecule	Canine_2 Genome Array	May 2005 (Broad Institute of MIT and Harvard 2.0)	GO:0006953|GO:0006954|GO:0005576|GO:0005886|GO:0016020|GO:0016021|GO:0005044|GO:0005515	IPR001190 // Speract/scavenger receptor // 2.6E-34///IPR001190 // Speract/scavenger receptor // 2.9E-34///IPR001190 // Speract/scavenger receptor // 3.2E-36///IPR001190 // Speract/scavenger receptor // 1.3E-27///IPR001190 // Speract/scavenger receptor //	NA	NA	NA	NA	NP_001041485	NM_001048020	pmrna21466	NA
CfaAffx.21855.1.S1_s_at	0.0470765	0.603877	7.79355	7.48148	7.1202	P	A	A	8.05568	8.53144	8.00917	P	P	P	CfaAffx.21855.1.S1_s_at	GRN	480501	0001835 // blastocyst hatching // inferred from electronic annotation///0007186 // G-protein coupled receptor signaling pathway // inferred from electronic annotation///0007566 // embryo implantation // inferred from electronic annotation///0050679 // pos	0005615 // extracellular space // inferred from electronic annotation///0005739 // mitochondrion // inferred from electronic annotation///0016020 // membrane // inferred from electronic annotation///0043231 // intracellular membrane-bounded organelle // i	0004930 // G-protein coupled receptor activity // inferred from electronic annotation///0005515 // protein binding // inferred from electronic annotation	chr9:22395671-22399499 (-) // 85.85 //	NA	2013-10-23	This probe set was annotated using the Genome Target Overlap based pipeline to a Entrez Gene identifier using 1 transcripts. // false // Genome Target Overlap // B	NA	XM_537620	NA	NA	22399499	chr9	85.85	22395671	-	NA	ENSCAFG00000014165	NA	granulin	Canine_2 Genome Array	May 2005 (Broad Institute of MIT and Harvard 2.0)	GO:0001835|GO:0007186|GO:0007566|GO:0050679|GO:0005615|GO:0005739|GO:0016020|GO:0043231|GO:0004930|GO:0005515	IPR000118 // Granulin // 1.7E-17///IPR000118 // Granulin // 2.7E-19///IPR000118 // Granulin // 2.1E-19///IPR000118 // Granulin // 2.4E-21///IPR000118 // Granulin // 8.5E-15///IPR000118 // Granulin // 7.3E-19	NA	NA	NA	NA	XP_537620	XM_537620	pmrna21755	NA
CfaAffx.22592.1.S1_at	0.015901	0.634258	7.21871	6.88927	7.11094	P	P	P	7.9688	7.56703	7.64052	P	P	P	CfaAffx.22592.1.S1_at	HIRA	486424	0001649 // osteoblast differentiation // inferred from electronic annotation///0006355 // regulation of transcription, DNA-dependent // inferred from electronic annotation///0007369 // gastrulation // inferred from electronic annotation///0016568 // chrom	0000790 // nuclear chromatin // inferred from electronic annotation///0005634 // nucleus // inferred from electronic annotation	0003682 // chromatin binding // inferred from electronic annotation///0005515 // protein binding // inferred from electronic annotation	chr26:32844029-32933136 (+) // 100.0 //	NA	2013-10-23	This probe set was annotated using the Matching Probes based pipeline to a Entrez Gene identifier using 3 transcripts. // false // Matching Probes // A	NA	ENSCAFT00000023274(11),ENSCAFT00000043980(11),XM_543550(11)	NA	NA	32933136	chr26	100	32844029	+	NA	ENSCAFG00000014619	NA	HIR histone cell cycle regulation defective homolog A (S. cerevisiae)	Canine_2 Genome Array	May 2005 (Broad Institute of MIT and Harvard 2.0)	GO:0001649|GO:0006355|GO:0007369|GO:0016568|GO:0042692|GO:0000790|GO:0005634|GO:0003682|GO:0005515	IPR001680 // WD40 repeat // 9.1E-6///IPR001680 // WD40 repeat // 7.0E-12///IPR001680 // WD40 repeat // 8.8E-13///IPR001680 // WD40 repeat // 2.4E-10///IPR001680 // WD40 repeat // 7.7E-5///IPR001680 // WD40 repeat // 5.0E-8///IPR001680 // WD40 repeat // 1.	NA	NA	NA	NA	XP_543550///XP_859925	XM_543550///XM_854832	pmrna22492	NA
CfaAffx.22739.1.S1_at	0.0129408	2.19118	7.64303	7.11673	7.40523	P	P	P	6.18628	6.30328	6.32425	P	P	P	CfaAffx.22739.1.S1_at	LOC100686326///LOC100855883///LOC607646	607646///100686326///100855883	0019216 // regulation of lipid metabolic process // inferred from electronic annotation///0019217 // regulation of fatty acid metabolic process // inferred from electronic annotation///0040015 // negative regulation of multicellular organism growth // inf	0005884 // actin filament // inferred from electronic annotation	NA	chr2:9607207-9608171 (+) // 93.46 /////chrUn:50150832-50151785 (+) // 92.29 /////chr2:7492420-7493384 (-) // 93.37 /////chr2:8639043-8640007 (-) // 92.98 /////chr2:7311089-7312049 (-) // 92.98 /////chr2:9305752-9306708 (-) // 92.39 /////chr2:8288388-82893	NA	2013-10-23	This probe set was annotated using the Genome Target Overlap based pipeline to a Entrez Gene identifier using 3 transcripts. // true // Genome Target Overlap // B	GENSCAN00000004380 // ensembl // 8 // Cross Hyb Matching Probes///GENSCAN00000041259 // ensembl // 8 // Cross Hyb Matching Probes///ENSCAFT00000038392 // ensembl // 8 // Cross Hyb Matching Probes	XR_134562,GENSCAN00000041256,ENSCAFT00000038098,GENSCAN00000029041,XR_139921,GENSCAN00000004376,GENSCAN00000030870,ENSCAFT00000038570,ENSCAFT00000035793,ENSCAFT00000023430,GENSCAN00000030867,GENSCAN00000031633	NA	NA	9608171	chr2	93.46	9607207	+	NA	ENSCAFG00000023313///ENSCAFG00000024687	NA	ankyrin repeat domain-containing protein 26-like///ankyrin repeat domain-containing protein 26-like///ankyrin repeat domain-containing protein 26-like	Canine_2 Genome Array	May 2005 (Broad Institute of MIT and Harvard 2.0)	GO:0019216|GO:0019217|GO:0040015|GO:0042593|GO:0045599|GO:0046621|GO:0046627|GO:0060259|GO:0070373|GO:0005884	IPR021885 // Protein of unknown function DUF3496 // 1.9E-31///IPR021885 // Protein of unknown function DUF3496 // 1.3E-31	NA	NA	NA	NA	XP_003640331	XM_003640283///XR_134562///XR_139921	pmrna22639	NA
CfaAffx.22893.1.S1_s_at	0.0136548	0.615987	7.42954	7.55276	7.19093	P	P	P	7.99379	7.93474	8.33225	P	P	P	CfaAffx.22893.1.S1_s_at	LOC100855957	100855957	0006810 // transport // inferred from electronic annotation///0006886 // intracellular protein transport // inferred from electronic annotation///0006888 // ER to Golgi vesicle-mediated transport // inferred from electronic annotation///0015031 // protein	0005634 // nucleus // inferred from electronic annotation///0030127 // COPII vesicle coat // inferred from electronic annotation///0043231 // intracellular membrane-bounded organelle // inferred from electronic annotation	0005515 // protein binding // inferred from electronic annotation///0008270 // zinc ion binding // inferred from electronic annotation	chr4:27396706-27418616 (+) // 100.0 //	NA	2013-10-23	This probe set was annotated using the Matching Probes based pipeline to a Entrez Gene identifier using 3 transcripts. // false // Matching Probes // A	NA	ENSCAFT00000023604(11),ENSCAFT00000045355(11),XM_003638996(11)	NA	NA	27418616	chr4	100	27396706	+	NA	ENSCAFG00000014865	NA	protein transport protein Sec24C-like	Canine_2 Genome Array	May 2005 (Broad Institute of MIT and Harvard 2.0)	GO:0006810|GO:0006886|GO:0006888|GO:0015031|GO:0005634|GO:0030127|GO:0043231|GO:0005515|GO:0008270	IPR006895 // Zinc finger, Sec23/Sec24-type // 1.1E-18///IPR006895 // Zinc finger, Sec23/Sec24-type // 1.0E-18///IPR006896 // Sec23/Sec24, trunk domain // 2.6E-94///IPR006896 // Sec23/Sec24, trunk domain // 2.5E-94///IPR006900 // Sec23/Sec24, helical domai	NA	NA	NA	NA	XP_003639043///XP_003639044///XP_003639045	XM_003638995///XM_003638996///XM_003638997	pmrna22793	NA
CfaAffx.23306.1.S1_at	0.0275932	0.586109	7.61161	7.26828	7.30599	P	P	P	8.17628	7.84487	8.44098	P	M	P	CfaAffx.23306.1.S1_at	TAPT1	488815	0001701 // in utero embryonic development // inferred from electronic annotation///0009791 // post-embryonic development // inferred from electronic annotation///0048706 // embryonic skeletal system development // inferred from electronic annotation	NA	NA	chr3:66950848-67013731 (+) // 98.71 //	NA	2013-10-23	This probe set was annotated using the Matching Probes based pipeline to a Entrez Gene identifier using 2 transcripts. // false // Matching Probes // A	GENSCAN00000006426 // ensembl // 8 // Cross Hyb Matching Probes	ENSCAFT00000024049(10),XM_545933(11)	NA	NA	67013731	chr3	98.71	66950848	+	NA	ENSCAFG00000015148	NA	transmembrane anterior posterior transformation 1	Canine_2 Genome Array	May 2005 (Broad Institute of MIT and Harvard 2.0)	GO:0001701|GO:0009791|GO:0048706	IPR008010 // Membrane protein,Tapt1/CMV receptor // 4.9E-106	NA	NA	NA	NA	XP_545933	XM_545933	pmrna23206	NA
CfaAffx.23380.1.S1_s_at	0.0499156	0.428485	7.03415	6.11251	6.1299	P	A	P	7.41344	7.17007	8.30517	P	P	P	CfaAffx.23380.1.S1_s_at	TNFRSF1A	403634	0006693 // prostaglandin metabolic process // inferred from electronic annotation///0006952 // defense response // inferred from electronic annotation///0006954 // inflammatory response // inferred from electronic annotation///0007165 // signal transduction // inferred from electronic annotation///0007166 // cell surface receptor signaling pathway // inferred from electronic annotation///0019221 …	0000139 // Golgi membrane // inferred from electronic annotation///0009986 // cell surface // inferred from electronic annotation///0045121 // membrane raft // inferred from electronic annotation	0004872 // receptor activity // inferred from electronic annotation///0005031 // tumor necrosis factor-activated receptor activity // inferred from electronic annotation///0005515 // protein binding // inferred from electronic annotation	chr27:41672184-41680817 (+) // 97.03 //	NA	2013-10-23	This probe set was annotated using the Matching Probes based pipeline to a Entrez Gene identifier using 2 transcripts. // false // Matching Probes // A	NA	AF013955(11),ENSCAFT00000024129(11)	NA	NA	41680817	chr27	97.03	41672184	+	NA	ENSCAFG00000015197	NA	tumor necrosis factor receptor superfamily, member 1A	Canine_2 Genome Array	May 2005 (Broad Institute of MIT and Harvard 2.0)	GO:0006693|GO:0006952|GO:0006954|GO:0007165|GO:0007166|GO:0019221|GO:0033209|GO:0042511|GO:0042742|GO:0043123|GO:0045944|GO:0050728|GO:0050729|GO:0071260|GO:0000139|GO:0009986|GO:0045121|GO:0004872|GO:0005031|GO:0005515	IPR000488 // Death domain // 5.5E-22///IPR001368 // TNFR/NGFR cysteine-rich region // 8.6E-10///IPR001368 // TNFR/NGFR cysteine-rich region // 2.8E-14///IPR001368 // TNFR/NGFR cysteine-rich region // 2.6E-10	NA	NA	NA	NA	XP_854474	XM_849381	pmrna23280	NA
CfaAffx.23403.1.S1_s_at	0.000117238	0.346072	4.78881	4.85642	4.77806	A	A	A	6.25032	6.42021	6.34158	P	P	P	CfaAffx.23403.1.S1_s_at	F5	100685858	0007155 // cell adhesion // inferred from electronic annotation///0007596 // blood coagulation // inferred from electronic annotation///0008015 // blood circulation // inferred from electronic annotation	0005615 // extracellular space // inferred from electronic annotation///0031091 // platelet alpha granule // inferred from electronic annotation	0005507 // copper ion binding // inferred from electronic annotation///0005515 // protein binding // inferred from electronic annotation///0046872 // metal ion binding // inferred from electronic annotation	chr7:31966171-32035877 (+) // 99.94 //	NA	2013-10-23	This probe set was annotated using the Matching Probes based pipeline to a Entrez Gene identifier using 2 transcripts. // false // Matching Probes // A	NA	ENSCAFT00000024154(11),XM_003434989(11)	NA	NA	32035877	chr7	99.94	31966171	+	NA	ENSCAFG00000015215	NA	coagulation factor V (proaccelerin, labile factor)	Canine_2 Genome Array	May 2005 (Broad Institute of MIT and Harvard 2.0)	GO:0007155|GO:0007596|GO:0008015|GO:0005615|GO:0031091|GO:0005507|GO:0005515|GO:0046872	IPR000421 // Coagulation factor 5/8 C-terminal type domain // 2.6E-31///IPR000421 // Coagulation factor 5/8 C-terminal type domain // 1.7E-34///IPR009271 // Coagulation factor V, LSPD // 0.0087///IPR009271 // Coagulation factor V, LSPD // 9.7E-4///IPR0092	NA	NA	NA	NA	XP_003435037	XM_003434989	pmrna23303	NA
CfaAffx.23977.1.S1_at	0.00498504	0.628656	6.46115	6.37881	6.56803	P	P	P	7.07847	7.02364	7.30539	P	P	P	CfaAffx.23977.1.S1_at	MED26	484847	0006351 // transcription, DNA-dependent // inferred from electronic annotation	0005634 // nucleus // inferred from electronic annotation	0003677 // DNA binding // inferred from electronic annotation///0005515 // protein binding // inferred from electronic annotation	chr20:48926099-48978890 (+) // 100.0 //	NA	2013-10-23	This probe set was annotated using the Matching Probes based pipeline to a Entrez Gene identifier using 2 transcripts. // false // Matching Probes // A	NA	ENSCAFT00000024790(11),XM_541963(11)	NA	NA	48978890	chr20	100	48926099	+	NA	ENSCAFG00000015648	NA	mediator complex subunit 26	Canine_2 Genome Array	May 2005 (Broad Institute of MIT and Harvard 2.0)	GO:0006351|GO:0005634|GO:0003677|GO:0005515	IPR017923 // Transcription factor IIS, N-terminal // 1.1E-17	NA	NA	NA	NA	XP_541963	XM_541963	pmrna23877	NA
CfaAffx.24216.1.S1_at	0.0335542	0.542282	8.34289	8.10747	8.2614	P	P	P	9.04429	8.79855	9.45109	P	P	P	CfaAffx.24216.1.S1_at	TPM4	609879	0006979 // response to oxidative stress // inferred from electronic annotation	0001725 // stress fiber // inferred from electronic annotation///0002102 // podosome // inferred from electronic annotation///0005737 // cytoplasm // inferred from electronic annotation///0030863 // cortical cytoskeleton // inferred from electronic annota	NA	chr20:49358697-49379306 (-) // 100.0 //	NA	2013-10-23	This probe set was annotated using the Matching Probes based pipeline to a Entrez Gene identifier using 3 transcripts. // false // Matching Probes // A	XM_003640260 // refseq // 4 // Cross Hyb Matching Probes	ENSCAFT00000025040(11),XM_003432905(11),XM_847548(11)	NA	NA	49379306	chr20	100	49358697	-	NA	ENSCAFG00000015796	NA	tropomyosin alpha-4 chain-like	Canine_2 Genome Array	May 2005 (Broad Institute of MIT and Harvard 2.0)	GO:0006979|GO:0001725|GO:0002102|GO:0005737|GO:0030863|GO:0031941	IPR000533 // Tropomyosin // 2.7E-99	NA	NA	NA	NA	XP_003432953///XP_003432954///XP_852641///XP_866127	XM_003432905///XM_003432906///XM_847548///XM_861034	pmrna24116	NA
CfaAffx.25370.1.S1_s_at	0.0356457	0.660635	7.60695	7.21405	7.67948	P	P	P	7.9851	8.13932	8.20368	P	P	P	CfaAffx.25370.1.S1_s_at	FBXO6	487444	0006516 // glycoprotein catabolic process // inferred from electronic annotation///0016567 // protein ubiquitination // inferred from electronic annotation///0030163 // protein catabolic process // inferred from electronic annotation///0030433 // ER-assoc	0005737 // cytoplasm // inferred from electronic annotation///0019005 // SCF ubiquitin ligase complex // inferred from electronic annotation	0001948 // glycoprotein binding // inferred from electronic annotation///0004842 // ubiquitin-protein ligase activity // inferred from electronic annotation///0005515 // protein binding // inferred from electronic annotation///0030246 // carbohydrate bind	chr2:87433743-87437872 (-) // 100.0 //	NA	2013-10-23	This probe set was annotated using the Matching Probes based pipeline to a Entrez Gene identifier using 2 transcripts. // false // Matching Probes // A	NA	ENSCAFT00000049774(11),XM_544569(11)	NA	NA	87437872	chr2	100	87433743	-	NA	ENSCAFG00000029614	NA	F-box protein 6	Canine_2 Genome Array	May 2005 (Broad Institute of MIT and Harvard 2.0)	GO:0006516|GO:0016567|GO:0030163|GO:0030433|GO:0031146|GO:0005737|GO:0019005|GO:0001948|GO:0004842|GO:0005515|GO:0030246	IPR001810 // F-box domain, cyclin-like // 1.0E-9///IPR007397 // F-box associated (FBA) domain // 1.5E-97	NA	NA	NA	NA	XP_544569	XM_544569	pmrna25270	NA
CfaAffx.25968.1.S1_s_at	0.0454671	0.475706	4.32712	3.55836	4.54739	A	A	A	5.12222	5.64192	4.97047	P	P	P	CfaAffx.25968.1.S1_s_at	YLPM1	480387	0000122 // negative regulation of transcription from RNA polymerase II promoter // inferred from electronic annotation///0032204 // regulation of telomere maintenance // inferred from electronic annotation	0005634 // nucleus // inferred from electronic annotation	0001078 // RNA polymerase II core promoter proximal region sequence-specific DNA binding transcription factor activity involved in negative regulation of transcription // inferred from electronic annotation///0005515 // protein binding // inferred from el	chr8:50914931-50972320 (+) // 99.98 //	NA	2013-10-23	This probe set was annotated using the Genome Target Overlap based pipeline to a Entrez Gene identifier using 4 transcripts. // false // Genome Target Overlap // B	NA	ENSCAFT00000026885,ENSCAFT00000026886,ENSCAFT00000045718,XM_537509	NA	NA	50972320	chr8	99.98	50914931	+	NA	ENSCAFG00000016981	NA	YLP motif containing 1	Canine_2 Genome Array	May 2005 (Broad Institute of MIT and Harvard 2.0)	GO:0000122|GO:0032204|GO:0005634|GO:0001078|GO:0005515	NA	NA	NA	NA	NA	XP_537509	XM_537509	pmrna25868	NA
CfaAffx.26008.1.S1_s_at	0.010806	0.651821	6.54876	6.75489	6.39456	M	P	P	7.25577	7.28051	7.02337	P	P	P	CfaAffx.26008.1.S1_s_at	PER1	489488	0000122 // negative regulation of transcription from RNA polymerase II promoter // inferred from electronic annotation///0007165 // signal transduction // inferred from electronic annotation///0009416 // response to light stimulus // inferred from electro	0005634 // nucleus // inferred from electronic annotation	0000978 // RNA polymerase II core promoter proximal region sequence-specific DNA binding // inferred from electronic annotation///0000988 // protein binding transcription factor activity // inferred from electronic annotation///0004871 // signal transduce	chr5:35957378-35961017 (-) // 100.0 //	NA	2013-10-23	This probe set was annotated using the Matching Probes based pipeline to a Entrez Gene identifier using 2 transcripts. // false // Matching Probes // A	NA	ENSCAFT00000026906(11),XM_546606(11)	NA	NA	35961017	chr5	100	35957378	-	NA	ENSCAFG00000016984	NA	period homolog 1 (Drosophila)	Canine_2 Genome Array	May 2005 (Broad Institute of MIT and Harvard 2.0)	GO:0000122|GO:0007165|GO:0009416|GO:0032922|GO:0045892|GO:0005634|GO:0000978|GO:0000988|GO:0004871|GO:0005515|GO:0070888	IPR013655 // PAS fold-3 // 2.3E-12///IPR022728 // Period circadian-like, C-terminal // 5.1E-75	NA	NA	NA	NA	XP_546606	XM_546606	pmrna25908	NA
CfaAffx.26798.1.S1_at	0.0227902	0.608164	6.90692	7.09767	7.41768	A	A	P	7.75461	7.70717	8.12278	P	P	P	CfaAffx.26798.1.S1_at	SRPX2	492014	0016337 // cell-cell adhesion // inferred from electronic annotation///0042325 // regulation of phosphorylation // inferred from electronic annotation///0048870 // cell motility // inferred from electronic annotation///0090050 // positive regulation of ce	0005737 // cytoplasm // inferred from electronic annotation///0015630 // microtubule cytoskeleton // inferred from electronic annotation	0005102 // receptor binding // inferred from electronic annotation///0005515 // protein binding // inferred from electronic annotation	chrX:77582002-77601352 (+) // 100.0 //	NA	2013-10-23	This probe set was annotated using the Matching Probes based pipeline to a Entrez Gene identifier using 1 transcripts. // false // Matching Probes // A	XM_549134 // refseq // 8 // Cross Hyb Matching Probes///GENSCAN00000005165 // ensembl // 8 // Cross Hyb Matching Probes	ENSCAFT00000027769(11)	NA	NA	77601352	chrX	100	77582002	+	NA	ENSCAFG00000017527	NA	sushi-repeat containing protein, X-linked 2	Canine_2 Genome Array	May 2005 (Broad Institute of MIT and Harvard 2.0)	GO:0016337|GO:0042325|GO:0048870|GO:0090050|GO:0005737|GO:0015630|GO:0005102|GO:0005515	IPR000436 // Sushi/SCR/CCP // 5.9E-10///IPR000436 // Sushi/SCR/CCP // 1.8E-12///IPR000436 // Sushi/SCR/CCP // 3.3E-14///IPR003410 // Hyalin // 2.1E-30	NA	NA	NA	NA	XP_549134	XM_549134	pmrna26698	NA
CfaAffx.27134.1.S1_at	0.0335359	0.487713	7.62942	7.48436	7.76951	P	P	P	8.72215	8.21191	8.97078	P	P	P	CfaAffx.27134.1.S1_at	CDR2	479811	NA	0005737 // cytoplasm // inferred from electronic annotation	0005515 // protein binding // inferred from electronic annotation	chr6:26325476-26343843 (+) // 100.0 //	NA	2013-10-23	This probe set was annotated using the Matching Probes based pipeline to a Entrez Gene identifier using 2 transcripts. // false // Matching Probes // A	ENSCAFT00000047657 // ensembl // 1 // Cross Hyb Matching Probes	ENSCAFT00000028115(11),XM_536938(11)	NA	NA	26343843	chr6	100	26325476	+	NA	ENSCAFG00000017728	NA	cerebellar degeneration-related protein 2, 62kDa	Canine_2 Genome Array	May 2005 (Broad Institute of MIT and Harvard 2.0)	GO:0005737|GO:0005515	NA	NA	NA	NA	NA	XP_536938	XM_536938	pmrna27034	NA
CfaAffx.27687.1.S1_s_at	0.0124885	0.562299	5.47815	5.17324	5.00372	A	A	A	5.92587	5.90737	6.31622	P	P	P	CfaAffx.27687.1.S1_s_at	CCP110	479826	0007099 // centriole replication // inferred from electronic annotation///0032465 // regulation of cytokinesis // inferred from electronic annotation///0051298 // centrosome duplication // inferred from electronic annotation	0005813 // centrosome // inferred from electronic annotation///0005814 // centriole // inferred from electronic annotation	0005515 // protein binding // inferred from electronic annotation	chr6:28742187-28762208 (-) // 100.0 //	NA	2013-10-23	This probe set was annotated using the Matching Probes based pipeline to a Entrez Gene identifier using 2 transcripts. // false // Matching Probes // A	GENSCAN00000027793 // ensembl // 5 // Cross Hyb Matching Probes	ENSCAFT00000028714(11),XM_856792(11)	NA	NA	28762208	chr6	100	28742187	-	NA	ENSCAFG00000018069	NA	centriolar coiled coil protein 110kDa	Canine_2 Genome Array	May 2005 (Broad Institute of MIT and Harvard 2.0)	GO:0007099|GO:0032465|GO:0051298|GO:0005813|GO:0005814|GO:0005515	NA	NA	NA	NA	NA	XP_861885	XM_856792	pmrna27587	NA
CfaAffx.28621.1.S1_at	0.00419496	0.423407	7.19266	6.93828	7.04945	P	P	P	8.05734	8.27426	8.53925	P	P	P	CfaAffx.28621.1.S1_at	APCDD1	480209	0001942 // hair follicle development // inferred from electronic annotation///0030178 // negative regulation of Wnt receptor signaling pathway // inferred from electronic annotation///0043615 // astrocyte cell migration // inferred from electronic annotat	0005887 // integral to plasma membrane // inferred from electronic annotation	0017147 // Wnt-protein binding // inferred from electronic annotation	chr7:79381505-79411320 (+) // 100.0 //	NA	2013-10-23	This probe set was annotated using the Matching Probes based pipeline to a Entrez Gene identifier using 2 transcripts. // false // Matching Probes // A	GENSCAN00000014342 // ensembl // 8 // Cross Hyb Matching Probes	ENSCAFT00000029742(9),XM_537333(9)	NA	NA	79411320	chr7	100	79381505	+	NA	ENSCAFG00000018737	NA	adenomatosis polyposis coli down-regulated 1	Canine_2 Genome Array	May 2005 (Broad Institute of MIT and Harvard 2.0)	GO:0001942|GO:0030178|GO:0043615|GO:0005887|GO:0017147	NA	NA	NA	NA	NA	XP_537333	XM_537333	pmrna28521	NA
CfaAffx.29065.1.S1_at	0.0352013	0.599422	5.48201	5.31523	5.92466	A	P	P	6.61418	6.17229	6.17469	P	P	P	CfaAffx.29065.1.S1_at	NA	NA	NA	NA	NA	chr7:82080236-82082773 (-) // 100.0 //	NA	2013-10-23	This probe set was annotated using the Design Representative Id based pipeline to a Affymetrix Proprietary Database identifier using 1 transcripts. // false // Design Representative Id // R	NA	pmrna28965	NA	NA	82082773	chr7	100	82080236	-	NA	NA	NA	NA	Canine_2 Genome Array	May 2005 (Broad Institute of MIT and Harvard 2.0)	NA	NA	NA	NA	NA	NA	NA	NA	pmrna28965	NA
[truncated: 13 more columns]
